# Supplementary material for: Estrogen receptor beta signaling enhances extinction memory recall for heroin-conditioned cues in a sex- and region-specific manner
Source: Transl Psychiatry. 2024 Jul 12;14:283. doi: 10.1038/s41398-024-03001-y (PMC11245532; doi:10.1038/s41398-024-03001-y)
Supplement: Supplementary file 2 — Supplementary Tables [file 41398_2024_3001_MOESM2_ESM.xlsx]

## Sheet: Table S1
Table S1. Complete ANOVA tables for Experiment 1.
Table Analyzed	Exp. 1 Self-Administration ANPs x Sex & Day			Corresponding Figure: 1B
Two-way RM ANOVA	Matching: Stacked
Assume sphericity?	No
Alpha	0.05
Source of Variation	% of total variation	P value	P value summary	Significant?	Geisser-Greenhouse's epsilon
Time x sex	1.117	0.6008	ns	No
Time	18.37	<0.0001	****	Yes	0.5656
sex	1.585	0.0548	ns	No
Subject	16.62	0.0006	***	Yes
ANOVA table	SS	DF	MS	F (DFn, DFd)	P value
Time x sex	7696	7	1099	F (7, 287) = 0.7844	P=0.6008
Time	126557	7	18080	F (3.959, 162.3) = 12.90	P<0.0001
sex	10917	1	10917	F (1, 41) = 3.909	P=0.0548
Subject	114520	41	2793	F (41, 287) = 1.993	P=0.0006
Residual	402254	287	1402
Difference between column means
Mean of Males - Active	45.6
Mean of Females - Active	57.86
Difference between means	-12.27
SE of difference	6.204
95% CI of difference	-24.80 to 0.2639
Data summary
Number of columns (sex)	2
Number of rows (Time)	8
Number of subjects (Subject)	43
Number of missing values	0
Table Analyzed	Exp. 1 Self-Administration INPs x Sex & Day			Corresponding Figure: S2A
Two-way RM ANOVA	Matching: Stacked
Assume sphericity?	No
Alpha	0.05
Source of Variation	% of total variation	P value	P value summary	Significant?	Geisser-Greenhouse's epsilon
Time x Sex	0.9151	0.8148	ns	No
Time	0.6997	0.785	ns	No	0.5087
Sex	2.641	0.0396	*	Yes
Subject	23.95	<0.0001	****	Yes
ANOVA table	SS	DF	MS	F (DFn, DFd)	P value
Time x Sex	10231	7	1462	F (7, 287) = 0.5259	P=0.8148
Time	7823	7	1118	F (3.561, 146.0) = 0.4021	P=0.7850
Sex	29524	1	29524	F (1, 41) = 4.520	P=0.0396
Subject	267815	41	6532	F (41, 287) = 2.350	P<0.0001
Residual	797708	287	2779
Difference between column means
Mean of Males - Inactive	22.34
Mean of Females - Inactive	42.51
Difference between means	-20.17
SE of difference	9.488
95% CI of difference	-39.33 to -1.010
Data summary
Number of columns (Sex)	2
Number of rows (Time)	8
Number of subjects (Subject)	43
Number of missing values	0
Table Analyzed	Exp. 1 Self-Administration Intake x Sex & Day			Corresponding Figure: 1C		Holm-Šídák's Post-Hocs
Two-way RM ANOVA	Matching: Stacked					Compare each cell mean with the other cell mean in that row
Assume sphericity?	No					Number of families	1
Alpha	0.05					Number of comparisons per family	8
						Alpha	0.05
Source of Variation	% of total variation	P value	P value summary	Significant?	Geisser-Greenhouse's epsilon
Day x Sex	0.9649	0.5861	ns	No		Holm-Šídák's multiple comparisons test	Mean Diff.	Below threshold?	Summary	Adjusted P Value
Day	6.45	0.0006	***	Yes	0.5363	Males - Females
Sex	19.82	<0.0001	****	Yes		1	-1.26	Yes	***	0.0002
Subject	22.41	<0.0001	****	Yes		2	-1.289	Yes	***	0.0006
						3	-0.71	Yes	**	0.0013
ANOVA table	SS	DF	MS	F (DFn, DFd)	P value	4	-0.8658	Yes	****	<0.0001
Day x Sex	3.456	7	0.4937	F (7, 287) = 0.8021	P=0.5861	5	-0.7868	Yes	**	0.0013
Day	23.1	7	3.3	F (3.754, 153.9) = 5.362	P=0.0006	6	-0.7834	Yes	***	0.0006
Sex	70.99	1	70.99	F (1, 41) = 36.26	P<0.0001	7	-1.03	Yes	****	<0.0001
Subject	80.27	41	1.958	F (41, 287) = 3.181	P<0.0001	8	-1.188	Yes	***	0.0002
Residual	176.7	287	0.6156
						Test details	Mean 1	Mean 2	Mean Diff.	SE of diff.	N1	N2	t	DF
Difference between column means						Males - Females
Mean of Males	2.133					1	1.635	2.895	-1.26	0.2624	13	30	4.804	35.95
Mean of Females	3.122					2	1.638	2.927	-1.289	0.3006	13	30	4.287	33.47
Difference between means	-0.9892					3	2.019	2.729	-0.71	0.1932	13	30	3.675	36.22
SE of difference	0.1643					4	2.183	3.049	-0.8658	0.1531	13	30	5.656	38.58
95% CI of difference	-1.321 to -0.6574					5	2.318	3.105	-0.7868	0.2116	13	30	3.719	38.85
						6	2.355	3.138	-0.7834	0.1857	13	30	4.217	31.3
Data summary						7	2.462	3.492	-1.03	0.1794	13	30	5.742	34.27
Number of columns (Sex)	2					8	2.456	3.644	-1.188	0.2507	13	30	4.738	38.33
Number of rows (Day)	8
Number of subjects (Subject)	43
Number of missing values	0
Table Analyzed	Exp. 1 Self-Administration Infusions x Sex & Day			Corresponding Figure: S2B
Two-way RM ANOVA	Matching: Stacked
Assume sphericity?	No
Alpha	0.05
Source of Variation	% of total variation	P value	P value summary	Significant?	Geisser-Greenhouse's epsilon
Time x Sex	2.028	0.2115	ns	No
Time	6.672	0.0022	**	Yes	0.5326
Sex	0.4406	0.4506	ns	No
Subject	31.14	<0.0001	****	Yes
ANOVA table	SS	DF	MS	F (DFn, DFd)	P value
Time x Sex	186.2	7	26.6	F (7, 287) = 1.385	P=0.2115
Time	612.7	7	87.53	F (3.728, 152.9) = 4.556	P=0.0022
Sex	40.47	1	40.47	F (1, 41) = 0.5802	P=0.4506
Subject	2860	41	69.75	F (41, 287) = 3.631	P<0.0001
Residual	5514	287	19.21
Difference between column means	B122
Mean of Males	15.96
Mean of Females	16.71
Difference between means	-0.7468
SE of difference	0.9804
95% CI of difference	-2.727 to 1.233
Data summary
Number of columns (Sex)	2
Number of rows (Time)	8
Number of subjects (Subject)	43
Number of missing values	0
Table Analyzed	Exp. 1 Extinction ANPs x Sex & Drug			Corresponding Figure: 1D		Holm-Šídák's Post-Hocs
One-way ANOVA	Ordinary					Compare preselected groups
						Number of families	1
ANOVA summary						Number of comparisons per family	6
F	31.22					Alpha	0.05
P value	<0.0001
P value summary	****					Holm-Šídák's multiple comparisons test	Mean Diff.	Below threshold?	Summary	Adjusted P Value
Significant diff. among means (P < 0.05)?	Yes					M Veh vs. M DPNpre	-3.786	No	ns	0.7745	A-B
R squared	0.8084					M Veh vs. F Veh	-39.61	Yes	****	<0.0001	A-C
						M DPNpre vs. F DPNpre	-31	Yes	****	<0.0001	B-D
Brown-Forsythe test						F Veh vs. F DPNpre	4.825	No	ns	0.7745	C-D
F (DFn, DFd)	0.5676 (5, 37)					F Veh vs. F DPNpost	-4.746	No	ns	0.7745	C-E
P value	0.7242					F Veh vs. F DPN4hr	-2.317	No	ns	0.7745	C-F
P value summary	ns
Are SDs significantly different (P < 0.05)?	No					Test details	Mean 1	Mean 2	Mean Diff.	SE of diff.	n1	n2	t	DF
						M Veh vs. M DPNpre	22.5	26.29	-3.786	5.185	6	7	0.7301	37
Bartlett's test						M Veh vs. F Veh	22.5	62.11	-39.61	4.912	6	9	8.064	37
Bartlett's statistic (corrected)	7.086					M DPNpre vs. F DPNpre	26.29	57.29	-31	4.982	7	7	6.223	37
P value	0.2143					F Veh vs. F DPNpre	62.11	57.29	4.825	4.697	9	7	1.027	37
P value summary	ns					F Veh vs. F DPNpost	62.11	66.86	-4.746	4.697	9	7	1.01	37
Are SDs significantly different (P < 0.05)?	No					F Veh vs. F DPN4hr	62.11	64.43	-2.317	4.697	9	7	0.4934	37
ANOVA table	SS	DF	MS	F (DFn, DFd)	P value
Treatment (between columns)	13559	5	2712	F (5, 37) = 31.22	P<0.0001
Residual (within columns)	3214	37	86.86
Total	16772	42
Data summary
Number of treatments (columns)	6
Number of values (total)	43
Table Analyzed	Exp. 1 Extinction INPs x Sex & Drug			Corresponding Table: S8
One-way ANOVA	Ordinary
ANOVA summary
F	1.41
P value	0.2435
P value summary	ns
Significant diff. among means (P < 0.05)?	No
R squared	0.16
Brown-Forsythe test
F (DFn, DFd)	0.4903 (5, 37)
P value	0.7813
P value summary	ns
Are SDs significantly different (P < 0.05)?	No
Bartlett's test
Bartlett's statistic (corrected)	6.021
P value	0.3042
P value summary	ns
Are SDs significantly different (P < 0.05)?	No
ANOVA table	SS	DF	MS	F (DFn, DFd)	P value
Treatment (between columns)	497.4	5	99.48	F (5, 37) = 1.410	P=0.2435
Residual (within columns)	2611	37	70.58
Total	3109	42
Data summary
Number of treatments (columns)	6
Number of values (total)	43
Table Analyzed	Exp. 1 Extinction ANPs x Sex & Time			Corresponding Figure: 1E		Holm-Šídák's Post-Hocs
Two-way RM ANOVA	Matching: Stacked					Compare each cell mean with the other cell mean in that row
Assume sphericity?	No					Number of families	1
Alpha	0.05					Number of comparisons per family	4
						Alpha	0.05
Source of Variation	% of total variation	P value	P value summary	Significant?	Geisser-Greenhouse's epsilon
Time x Sex	5.86	<0.0001	****	Yes		Holm-Šídák's multiple comparisons test	Mean Diff.	Below threshold?	Summary	Adjusted P Value
Time	28.4	<0.0001	****	Yes	0.6907	Males - Active - Females - Active
Sex	15.31	<0.0001	****	Yes		15	-18.06	Yes	****	<0.0001
Subject	4.82	0.9903	ns	No		30	-11.53	Yes	****	<0.0001
						45	-5.313	Yes	*	0.0408
ANOVA table	SS	DF	MS	F (DFn, DFd)	P value	60	-2.987	Yes	*	0.0168
Time x Sex	1246	3	415.3	F (3, 123) = 8.715	P<0.0001
Time	6038	3	2013	F (2.072, 84.96) = 42.24	P<0.0001	Test details	Mean 1	Mean 2	Mean Diff.	SE of diff.	N1	N2	t	DF
Sex	3256	1	3256	F (1, 41) = 130.2	P<0.0001	Males - Active - Females - Active
Subject	1025	41	25	F (41, 123) = 0.5246	P=0.9903	15	12.54	30.6	-18.06	2.564	13	30	7.045	29.85
Residual	5861	123	47.65			30	4.769	16.3	-11.53	1.999	13	30	5.767	21.68
						45	5.154	10.47	-5.313	2.422	13	30	2.193	19.2
Difference between column means						60	2.846	5.833	-2.987	1.068	13	30	2.797	33.72
Mean of Males - Active	6.327
Mean of Females - Active	15.8
Difference between means	-9.473
SE of difference	0.8301
95% CI of difference	-11.15 to -7.797
Data summary
Number of columns (Sex)	2
Number of rows (Time)	4
Number of subjects (Subject)	43
Number of missing values	0
Table Analyzed	Exp. 1 EMR ANPs x Sex & Drug			Corresponding Figure: 1F		Holm-Šídák's Post-Hocs
One-way ANOVA	Ordinary					Compare preselected groups
						Number of families	1
ANOVA summary						Number of comparisons per family	11
F	25.39					Alpha	0.05
P value	<0.0001
P value summary	****					Holm-Šídák's multiple comparisons test	Mean Diff.	Below threshold?	Summary	Adjusted P Value
Significant diff. among means (P < 0.05)?	Yes					M Veh vs. M DPNpre	-10.79	No	ns	0.2661	A-B
R squared	0.7743					F Veh vs. F DPNpre	51.63	Yes	****	<0.0001	C-D
						M Veh vs. F Veh	-50.28	Yes	****	<0.0001	A-C
Brown-Forsythe test						M DPNpre vs. F DPNpre	12.14	No	ns	0.2415	B-D
F (DFn, DFd)	1.591 (5, 37)					F Veh vs. F DPNpost	51.78	Yes	****	<0.0001	C-E
P value	0.1867					F Veh vs. F DPN4hr	7.206	No	ns	0.2772	C-F
P value summary	ns					M DPNpre vs. F Veh	-39.49	Yes	****	<0.0001	B-C
Are SDs significantly different (P < 0.05)?	No					M Veh vs. F DPN4hr	-43.07	Yes	****	<0.0001	A-F
						M DPNpre vs. F DPN4hr	-32.29	Yes	***	0.0002	B-F
Bartlett's test						F DPNpre vs. F DPN4hr	-44.43	Yes	****	<0.0001	D-F
Bartlett's statistic (corrected)	8.913					F DPNpost vs. F DPN4hr	-44.57	Yes	****	<0.0001	E-F
P value	0.1126
P value summary	ns					Test details	Mean 1	Mean 2	Mean Diff.	SE of diff.	n1	n2	t	DF
Are SDs significantly different (P < 0.05)?	No					M Veh vs. M DPNpre	38.5	49.29	-10.79	7.213	6	7	1.495	37
						F Veh vs. F DPNpre	88.78	37.14	51.63	6.534	9	7	7.903	37
ANOVA table	SS	DF	MS	F (DFn, DFd)	P value	M Veh vs. F Veh	38.5	88.78	-50.28	6.833	6	9	7.358	37
Treatment (between columns)	21340	5	4268	F (5, 37) = 25.39	P<0.0001	M DPNpre vs. F DPNpre	49.29	37.14	12.14	6.93	7	7	1.752	37
Residual (within columns)	6219	37	168.1			F Veh vs. F DPNpost	88.78	37	51.78	6.534	9	7	7.925	37
Total	27559	42				F Veh vs. F DPN4hr	88.78	81.57	7.206	6.534	9	7	1.103	37
						M DPNpre vs. F Veh	49.29	88.78	-39.49	6.534	7	9	6.044	37
Data summary						M Veh vs. F DPN4hr	38.5	81.57	-43.07	7.213	6	7	5.971	37
Number of treatments (columns)	6					M DPNpre vs. F DPN4hr	49.29	81.57	-32.29	6.93	7	7	4.659	37
Number of values (total)	43					F DPNpre vs. F DPN4hr	37.14	81.57	-44.43	6.93	7	7	6.411	37
						F DPNpost vs. F DPN4hr	37	81.57	-44.57	6.93	7	7	6.432	37
Table Analyzed	Exp. 1 EMR Difference Scores x Sex & Drug			Corresponding Figure: 1G		Holm-Šídák's Post-Hocs
One-way ANOVA	Ordinary					Compare preselected groups
						Number of families	1
ANOVA summary						Number of comparisons per family	9
F	23.24					Alpha	0.05
P value	<0.0001
P value summary	****					Holm-Šídák's multiple comparisons test	Mean Diff.	Below threshold?	Summary	Adjusted P Value
Significant diff. among means (P < 0.05)?	Yes					M Veh vs. M DPNpre	-6.286	No	ns	0.8751	A-B
R squared	0.7585					F Veh vs. F DPNpre	46.81	Yes	****	<0.0001	C-D
						M Veh vs. F Veh	-10.67	No	ns	0.5962	A-C
Brown-Forsythe test						M DPNpre vs. F DPNpre	42.43	Yes	****	<0.0001	B-D
F (DFn, DFd)	0.8250 (5, 37)					F Veh vs. F DPNpost	56.52	Yes	****	<0.0001	C-E
P value	0.54					F Veh vs. F DPN4hr	9.524	No	ns	0.6006	C-F
P value summary	ns					M DPNpre vs. F Veh	-4.381	No	ns	0.8751	B-C
Are SDs significantly different (P < 0.05)?	No					M Veh vs. F DPN4hr	-1.143	No	ns	0.8792	A-F
						M DPNpre vs. F DPN4hr	5.143	No	ns	0.8751	B-F
Bartlett's test						F DPNpre vs. F DPN4hr	-37.29	Yes	****	<0.0001	D-F
Bartlett's statistic (corrected)	4.248					F DPNpost vs. F DPN4hr	-47	Yes	****	<0.0001	E-F
P value	0.5143
P value summary	ns					Test details	Mean 1	Mean 2	Mean Diff.	SE of diff.	n1	n2	t	DF
Are SDs significantly different (P < 0.05)?	No					M Veh vs. M DPNpre	16	22.29	-6.286	7.471	6	7	0.8414	37
						F Veh vs. F DPNpre	26.67	-20.14	46.81	6.767	9	7	6.917	37
ANOVA table	SS	DF	MS	F (DFn, DFd)	P value	M Veh vs. F Veh	16	26.67	-10.67	7.077	6	9	1.507	37
Treatment (between columns)	20954	5	4191	F (5, 37) = 23.24	P<0.0001	M DPNpre vs. F DPNpre	22.29	-20.14	42.43	7.178	7	7	5.911	37
Residual (within columns)	6672	37	180.3			F Veh vs. F DPNpost	26.67	-29.86	56.52	6.767	9	7	8.352	37
Total	27626	42				F Veh vs. F DPN4hr	26.67	17.14	9.524	6.767	9	7	1.407	37
						M DPNpre vs. F Veh	22.29	26.67	-4.381	6.767	7	9	0.6474	37
Data summary						M Veh vs. F DPN4hr	16	17.14	-1.143	7.471	6	7	0.153	37
Number of treatments (columns)	6					M DPNpre vs. F DPN4hr	22.29	17.14	5.143	7.178	7	7	0.7165	37
Number of values (total)	43					F DPNpre vs. F DPN4hr	-20.14	17.14	-37.29	7.178	7	7	5.195	37
						F DPNpost vs. F DPN4hr	-29.86	17.14	-47	7.178	7	7	6.548	37
Table Analyzed	Exp. 1 EMR INPs x Sex & Drug			Corresponding Table: S8
One-way ANOVA	Ordinary
ANOVA summary
F	0.2212
P value	0.9511
P value summary	ns
Significant diff. among means (P < 0.05)?	No
R squared	0.02903
Brown-Forsythe test
F (DFn, DFd)	0.5880 (5, 37)
P value	0.709
P value summary	ns
Are SDs significantly different (P < 0.05)?	No
Bartlett's test
Bartlett's statistic (corrected)	11.13
P value	0.0489
P value summary	*
Are SDs significantly different (P < 0.05)?	Yes
ANOVA table	SS	DF	MS	F (DFn, DFd)	P value
Treatment (between columns)	159.7	5	31.93	F (5, 37) = 0.2212	P=0.9511
Residual (within columns)	5341	37	144.3
Total	5500	42
Data summary
Number of treatments (columns)	6
Number of values (total)	43
Table Analyzed	Exp. 1 Ext vs EMR ANPs x Sex & Drug			Corresponding Figure: S2C
					Below threshold?	P value	Mean of Ext	Mean of EMR	Difference	SE of difference	t ratio	df	Adjusted P Value
Column A	Ext			M Veh	Yes	0.00436	22.5	38.5	-16	3.246	4.93	5	0.015572
vs.	vs.			M DPNpre	Yes	0.010172	26.29	50.71	-24.43	6.615	3.693	6	0.020241
Column B	EMR			F Veh	Yes	0.000104	62.11	88.78	-26.67	3.768	7.078	8	0.000625
				F DPNpre	Yes	0.003134	57.29	37.14	20.14	4.234	4.758	6	0.015572
Test details				F DPNpost	Yes	0.003193	66.86	37	29.86	6.3	4.739	6	0.015572
Test name	Paired t test			F DPN4hr	Yes	0.01374	64.43	81.57	-17.14	4.978	3.444	6	0.020241
Variance assumption	Individual variance for each group
Multiple comparisons	Set P value threshold
Method	Holm-Šídák method
Alpha	0.05
Number of tests performed	6
Number of rows omitted	0
Number of rows with incomplete data	5

## Sheet: Table S2
Table S2. Complete ANOVA tables for Experiment 2.
Table Analyzed	Exp. 2 Self-Administration ANPs x Sex & Day			Corresponding Figure: 2B
Two-way RM ANOVA	Matching: Stacked
Assume sphericity?	No
Alpha	0.05
Source of Variation	% of total variation	P value	P value summary	Significant?	Geisser-Greenhouse's epsilon
Time x Sex	1.34	0.4446	ns	No
Time	19.41	<0.0001	****	Yes	0.3288
Sex	2.51	0.1736	ns	No
Subject	37.4	<0.0001	****	Yes
ANOVA table	SS	DF	MS	F (DFn, DFd)	P value
Time x Sex	5083	7	726.1	F (7, 203) = 0.9831	P=0.4446
Time	73590	7	10513	F (2.302, 66.75) = 14.23	P<0.0001
Sex	9517	1	9517	F (1, 29) = 1.946	P=0.1736
Subject	141827	29	4891	F (29, 203) = 6.622	P<0.0001
Residual	149932	203	738.6
Difference between column means
Mean of Males - Active	40.29
Mean of Females - Active	52.69
Difference between means	-12.4
SE of difference	8.886
95% CI of difference	-30.57 to 5.778
Data summary
Number of columns (Sex)	2
Number of rows (Time)	8
Number of subjects (Subject)	31
Number of missing values	0
Table Analyzed	Exp. 2 Self-Administration INPs x Sex & Day			Corresponding Figure: S3A
Two-way RM ANOVA	Matching: Stacked
Assume sphericity?	No
Alpha	0.05
Source of Variation	% of total variation	P value	P value summary	Significant?	Geisser-Greenhouse's epsilon
Time x Sex	1.254	0.8146	ns	No
Time	1.996	0.4997	ns	No	0.5429
Sex	6.564	0.0053	**	Yes
Subject	20.93	0.0014	**	Yes
ANOVA table	SS	DF	MS	F (DFn, DFd)	P value
Time x Sex	4528	7	646.9	F (7, 203) = 0.5256	P=0.8146
Time	7208	7	1030	F (3.800, 110.2) = 0.8367	P=0.4997
Sex	23707	1	23707	F (1, 29) = 9.094	P=0.0053
Subject	75601	29	2607	F (29, 203) = 2.118	P=0.0014
Residual	249828	203	1231
Difference between column means
Mean of Males - Inactive	13.72
Mean of Females - Inactive	33.28
Difference between means	-19.56
SE of difference	6.488
95% CI of difference	-32.83 to -6.296
Data summary
Number of columns (Sex)	2
Number of rows (Time)	8
Number of subjects (Subject)	31
Number of missing values	0
Table Analyzed	Exp. 2 Self-Administration Intake x Sex & Day			Corresponding Figure: 2C		Holm-Šídák's Post-Hocs
Two-way RM ANOVA	Matching: Stacked					Compare each cell mean with the other cell mean in that row
Assume sphericity?	No					Number of families	1
Alpha	0.05					Number of comparisons per family	8
						Alpha	0.05
Source of Variation	% of total variation	P value	P value summary	Significant?	Geisser-Greenhouse's epsilon
Day x Sex	0.1109	0.996	ns	No		Holm-Šídák's multiple comparisons test	Mean Diff.	Below threshold?	Summary	Adjusted P Value
Day	14.06	<0.0001	****	Yes	0.5865	Males - Females
Sex	34.4	<0.0001	****	Yes		1	-0.9881	Yes	****	<0.0001
Subject	26.65	<0.0001	****	Yes		2	-0.9962	Yes	**	0.0011
						3	-1.037	Yes	***	0.001
ANOVA table	SS	DF	MS	F (DFn, DFd)	P value	4	-0.928	Yes	***	0.0009
Day x Sex	0.1894	7	0.02705	F (7, 203) = 0.1299	P=0.9960	5	-0.8629	Yes	***	0.0002
Day	24.01	7	3.429	F (4.106, 119.1) = 16.46	P<0.0001	6	-0.9747	Yes	***	0.001
Sex	58.73	1	58.73	F (1, 29) = 37.43	P<0.0001	7	-0.9584	Yes	***	0.0002
Subject	45.5	29	1.569	F (29, 203) = 7.531	P<0.0001	8	-1.046	Yes	***	0.0008
Residual	42.29	203	0.2083
						Test details	Mean 1	Mean 2	Mean Diff.	SE of diff.	N1	N2	t	DF
Difference between column means						Males - Females
Mean of Males	1.74					1	1.345	2.333	-0.9881	0.1428	15	16	6.919	21.14
Mean of Females	2.714					2	1.302	2.298	-0.9962	0.2606	15	16	3.823	19.88
Difference between means	-0.9738					3	1.542	2.579	-1.037	0.2555	15	16	4.058	25.13
SE of difference	0.1592					4	1.764	2.692	-0.928	0.2159	15	16	4.298	26.06
95% CI of difference	-1.299 to -0.6483					5	1.769	2.632	-0.8629	0.1743	15	16	4.95	27.99
						6	1.851	2.826	-0.9747	0.2318	15	16	4.205	23.3
Data summary						7	2.163	3.121	-0.9584	0.1947	15	16	4.922	28.93
Number of columns (Sex)	2					8	2.182	3.228	-1.046	0.2402	15	16	4.352	28.02
Number of rows (Day)	8
Number of subjects (Subject)	31
Number of missing values	0
Table Analyzed	Exp. 2 Self-Administration Infusions x Sex & Day			Corresponding Figure: S3B
Two-way RM ANOVA	Matching: Stacked
Assume sphericity?	No
Alpha	0.05
Source of Variation	% of total variation	P value	P value summary	Significant?	Geisser-Greenhouse's epsilon
Time x Sex	2.598	0.1639	ns	No
Time	8.338	0.0117	*	Yes	0.2796
Sex	0.2105	0.6962	ns	No
Subject	39.27	<0.0001	****	Yes
ANOVA table	SS	DF	MS	F (DFn, DFd)	P value
Time x Sex	225.6	7	32.22	F (7, 203) = 1.515	P=0.1639
Time	723.9	7	103.4	F (1.957, 56.75) = 4.862	P=0.0117
Sex	18.28	1	18.28	F (1, 29) = 0.1555	P=0.6962
Subject	3409	29	117.6	F (29, 203) = 5.526	P<0.0001
Residual	4318	203	21.27
Difference between column means
Mean of Males	15.81
Mean of Females	16.35
Difference between means	-0.5432
SE of difference	1.378
95% CI of difference	-3.361 to 2.274
Data summary
Number of columns (Sex)	2
Number of rows (Time)	8
Number of subjects (Subject)	31
Number of missing values	0
Table Analyzed	Exp. 2 Extinction ANPs x Sex & Drug			Corresponding Figure: 2D		Holm-Šídák's Post-Hocs
Two-way ANOVA	Ordinary					Compare each cell mean with the other cell mean in that row
Alpha	0.05					Number of families	1
						Number of comparisons per family	2
Source of Variation	% of total variation	P value	P value summary	Significant?		Alpha	0.05
Interaction	5.125	0.0513	ns	No
DPN	0.1525	0.7277	ns	No		Holm-Šídák's multiple comparisons test	Predicted (LS) mean diff.	Below threshold?	Summary	Adjusted P Value
Sex	62.23	<0.0001	****	Yes		Males - Females
						Veh	-40.16	Yes	****	<0.0001
ANOVA table	SS (Type III)	DF	MS	F (DFn, DFd)	P value	DPN	-22.25	Yes	**	0.0011
Interaction	619.5	1	619.5	F (1, 27) = 4.159	P=0.0513
DPN	18.43	1	18.43	F (1, 27) = 0.1237	P=0.7277	Test details	Predicted (LS) mean 1	Predicted (LS) mean 2	Predicted (LS) mean diff.	SE of diff.	N1	N2	t	DF
Sex	7522	1	7522	F (1, 27) = 50.50	P<0.0001	Males - Females
Residual	4021	27	148.9			Veh	20.71	60.88	-40.16	6.316	7	8	6.359	27
						DPN	28.13	50.38	-22.25	6.102	8	8	3.646	27
Difference between column means
Predicted (LS) mean of Males	24.42
Predicted (LS) mean of Females	55.63
Difference between predicted means	-31.21
SE of difference	4.391
95% CI of difference	-40.21 to -22.20
Difference between row means
Predicted (LS) mean of Veh	40.79
Predicted (LS) mean of DPN	39.25
Difference between predicted means	1.545
SE of difference	4.391
95% CI of difference	-7.465 to 10.55
Interaction CI
Mean diff, A1 - B1	-40.16
Mean diff, A2 - B2	-22.25
(A1 -B1) - (A2 - B2)	-17.91
95% CI of difference	-35.93 to 0.1084
(B1 - A1) - (B2 - A2)	17.91
95% CI of difference	-0.1084 to 35.93
Data summary
Number of columns (Sex)	2
Number of rows (DPN)	2
Number of values	31
Table Analyzed	Exp. 2 Extinction INPs x Sex & Drug			Corresponding Table: S8
One-way ANOVA	Ordinary
ANOVA summary
F	1.605
P value	0.2113
P value summary	ns
Significant diff. among means (P < 0.05)?	No
R squared	0.1514
Brown-Forsythe test
F (DFn, DFd)	0.6702 (3, 27)
P value	0.5777
P value summary	ns
Are SDs significantly different (P < 0.05)?	No
Bartlett's test
Bartlett's statistic (corrected)	8.89
P value	0.0308
P value summary	*
Are SDs significantly different (P < 0.05)?	Yes
ANOVA table	SS	DF	MS	F (DFn, DFd)	P value
Treatment (between columns)	751.6	3	250.5	F (3, 27) = 1.605	P=0.2113
Residual (within columns)	4214	27	156.1
Total	4965	30
Data summary
Number of treatments (columns)	4
Number of values (total)	31
Table Analyzed	Exp. 2 Extinction ANPs x Sex & Time			Corresponding Figure: 2E		Holm-Šídák's Post-Hocs
Two-way RM ANOVA	Matching: Stacked					Compare each cell mean with the other cell mean in that row
Assume sphericity?	No					Number of families	1
Alpha	0.05					Number of comparisons per family	4
						Alpha	0.05
Source of Variation	% of total variation	P value	P value summary	Significant?	Geisser-Greenhouse's epsilon
Time x Sex	6.193	<0.0001	****	Yes		Holm-Šídák's multiple comparisons test	Mean Diff.	Below threshold?	Summary	Adjusted P Value
Time	53.62	<0.0001	****	Yes	0.5564	Males - Active - Females - Active
Sex	11.63	<0.0001	****	Yes		15	-15.82	Yes	***	0.0003
Subject	7.49	0.326	ns	No		30	-9.875	Yes	****	<0.0001
						45	-1.275	No	ns	0.3648
ANOVA table	SS	DF	MS	F (DFn, DFd)	P value	60	-3.867	Yes	*	0.0411
Time x Sex	980	3	326.7	F (3, 87) = 9.018	P<0.0001
Time	8485	3	2828	F (1.669, 48.40) = 78.08	P<0.0001	Test details	Mean 1	Mean 2	Mean Diff.	SE of diff.	N1	N2	t	DF
Sex	1840	1	1840	F (1, 29) = 45.02	P<0.0001	Males - Active - Females - Active
Subject	1185	29	40.87	F (29, 87) = 1.128	P=0.3260	15	15.93	31.75	-15.82	3.432	15	16	4.609	27.03
Residual	3151	87	36.22			30	4	13.88	-9.875	1.782	15	16	5.542	21.66
						45	3.6	4.875	-1.275	1.385	15	16	0.9208	28.68
Difference between column means						60	1.133	5	-3.867	1.533	15	16	2.522	19.03
Mean of Males - Active	6.167
Mean of Females - Active	13.88
Difference between means	-7.708
SE of difference	1.149
95% CI of difference	-10.06 to -5.359
Data summary
Number of columns (Sex)	2
Number of rows (Time)	4
Number of subjects (Subject)	31
Number of missing values	0
Table Analyzed	Exp. 2 EMR ANPs x Sex & Drug			Corresponding Figure: 2F		Holm-Šídák's Post-Hocs
Two-way ANOVA	Ordinary					Compare cell means regardless of rows and columns
						Number of families	1
Source of Variation	% of total variation	P value	P value summary	Significant?		Number of comparisons per family	6
Interaction	2.889	0.0952	ns	No		Alpha	0.05
DPN	48.46	<0.0001	****	Yes
Sex	20.02	0.0001	***	Yes		Holm-Šídák's multiple comparisons test	Predicted (LS) mean diff.	Below threshold?	Summary	Adjusted P Value
						Veh:Males vs. Veh:Females	-27.54	Yes	***	0.0007
ANOVA table	SS (Type III)	DF	MS	F (DFn, DFd)	P value	Veh:Males vs. DPN:Males	23.46	Yes	**	0.0028
Interaction	443.8	1	443.8	F (1, 27) = 2.990	P=0.0952	Veh:Males vs. DPN:Females	11.09	No	ns	0.1016
DPN	7444	1	7444	F (1, 27) = 50.14	P<0.0001	Veh:Females vs. DPN:Males	51	Yes	****	<0.0001
Sex	3076	1	3076	F (1, 27) = 20.72	P=0.0001	Veh:Females vs. DPN:Females	38.63	Yes	****	<0.0001
Residual	4008	27	148.5			DPN:Males vs. DPN:Females	-12.38	No	ns	0.1016
Difference between column means						Test details	Predicted (LS) mean 1	Predicted (LS) mean 2	Predicted (LS) mean diff.	SE of diff.	N1	N2	t	DF
Predicted (LS) mean of Males	29.98					Veh:Males vs. Veh:Females	41.71	69.25	-27.54	6.306	7	8	4.367	27
Predicted (LS) mean of Females	49.94					Veh:Males vs. DPN:Males	41.71	18.25	23.46	6.306	7	8	3.721	27
Difference between predicted means	-19.96					Veh:Males vs. DPN:Females	41.71	30.63	11.09	6.306	7	8	1.759	27
SE of difference	4.384					Veh:Females vs. DPN:Males	69.25	18.25	51	6.092	8	8	8.371	27
95% CI of difference	-28.95 to -10.96					Veh:Females vs. DPN:Females	69.25	30.63	38.63	6.092	8	8	6.34	27
						DPN:Males vs. DPN:Females	18.25	30.63	-12.38	6.092	8	8	2.031	27
Difference between row means
Predicted (LS) mean of Veh	55.48
Predicted (LS) mean of DPN	24.44
Difference between predicted means	31.04
SE of difference	4.384
95% CI of difference	22.05 to 40.04
Interaction CI
Mean diff, A1 - B1	-27.54
Mean diff, A2 - B2	-12.38
(A1 -B1) - (A2 - B2)	-15.16
95% CI of difference	-33.15 to 2.830
(B1 - A1) - (B2 - A2)	15.16
95% CI of difference	-2.830 to 33.15
Data summary
Number of columns (Sex)	2
Number of rows (DPN)	2
Number of values	31
Table Analyzed	Exp. 2 EMR Difference Scores x Sex & Drug			Corresponding Figure: 2G		Holm-Šídák's Post-Hocs
Two-way ANOVA	Ordinary					Compare each cell mean with the other cell mean in that column
Alpha	0.05					Number of families	1
						Number of comparisons per family	2
Source of Variation	% of total variation	P value	P value summary	Significant?		Alpha	0.05
Interaction	0.1237	0.7647	ns	No
Drug	56.93	<0.0001	****	Yes		Holm-Šídák's multiple comparisons test	Predicted (LS) mean diff.	Below threshold?	Summary	Adjusted P Value
Sex	7.916	0.0226	*	Yes		Veh - DPN
						Males	30.88	Yes	***	0.0001
ANOVA table	SS (Type III)	DF	MS	F (DFn, DFd)	P value	Females	28.13	Yes	***	0.0001
Interaction	14.6	1	14.6	F (1, 27) = 0.09138	P=0.7647
Drug	6722	1	6722	F (1, 27) = 42.06	P<0.0001	Test details	Predicted (LS) mean 1	Predicted (LS) mean 2	Predicted (LS) mean diff.	SE of diff.	N1	N2	t	DF
Sex	934.6	1	934.6	F (1, 27) = 5.848	P=0.0226	Veh - DPN
Residual	4315	27	159.8			Males	21	-9.875	30.88	6.543	7	8	4.719	27
						Females	8.625	-19.5	28.13	6.321	8	8	4.45	27
Difference between column means
Predicted (LS) mean of Males	5.563
Predicted (LS) mean of Females	-5.438
Difference between predicted means	11
SE of difference	4.549
95% CI of difference	1.667 to 20.33
Difference between row means
Predicted (LS) mean of Veh	14.81
Predicted (LS) mean of DPN	-14.69
Difference between predicted means	29.5
SE of difference	4.549
95% CI of difference	20.17 to 38.83
Interaction CI
Mean diff, A1 - B1	12.38
Mean diff, A2 - B2	9.625
(A1 -B1) - (A2 - B2)	2.75
95% CI of difference	-15.92 to 21.42
(B1 - A1) - (B2 - A2)	-2.75
95% CI of difference	-21.42 to 15.92
Data summary
Number of columns (Sex)	2
Number of rows (Drug)	2
Number of values	31
Table Analyzed	Exp. 2 EMR INPs x Sex & Drug			Corresponding Table: S8
One-way ANOVA	Ordinary
ANOVA summary
F	0.1865
P value	0.9046
P value summary	ns
Significant diff. among means (P < 0.05)?	No
R squared	0.0203
Brown-Forsythe test
F (DFn, DFd)	0.5514 (3, 27)
P value	0.6516
P value summary	ns
Are SDs significantly different (P < 0.05)?	No
Bartlett's test
Bartlett's statistic (corrected)	8.871
P value	0.0311
P value summary	*
Are SDs significantly different (P < 0.05)?	Yes
ANOVA table	SS	DF	MS	F (DFn, DFd)	P value
Treatment (between columns)	33.01	3	11	F (3, 27) = 0.1865	P=0.9046
Residual (within columns)	1593	27	59.01
Total	1626	30
Data summary
Number of treatments (columns)	4
Number of values (total)	31
Table Analyzed	Exp. 2 Open Field Distance x Sex & Drug			Corresponding Figure: S4A		Holm-Šídák's Post-Hocs
Two-way ANOVA	Ordinary					Compare each cell mean with the other cell mean in that row
Alpha	0.05					Number of families	1
						Number of comparisons per family	2
Source of Variation	% of total variation	P value	P value summary	Significant?		Alpha	0.05
Interaction	0.01264	0.9434	ns	No
DPN	0.2405	0.7571	ns	No		Holm-Šídák's multiple comparisons test	Mean Diff.	Below threshold?	Summary	Adjusted P Value
Sex	30.7	0.0015	**	Yes		Males - Females
						Veh	-0.8171	Yes	*	0.0331
ANOVA table	SS	DF	MS	F (DFn, DFd)	P value	DPN	-0.7846	Yes	*	0.0331
Interaction	0.002113	1	0.002113	F (1, 28) = 0.005126	P=0.9434
DPN	0.04019	1	0.04019	F (1, 28) = 0.09752	P=0.7571	Test details	Mean 1	Mean 2	Mean Diff.	SE of diff.	N1	N2	t	DF
Sex	5.131	1	5.131	F (1, 28) = 12.45	P=0.0015	Males - Females
Residual	11.54	28	0.4121			Veh	4.956	5.773	-0.8171	0.321	8	8	2.546	28
						DPN	4.901	5.686	-0.7846	0.321	8	8	2.445	28
Difference between column means
Mean of Males	4.929
Mean of Females	5.73
Difference between means	-0.8009
SE of difference	0.227
95% CI of difference	-1.266 to -0.3360
Difference between row means
Mean of Veh	5.365
Mean of DPN	5.294
Difference between means	0.07088
SE of difference	0.227
95% CI of difference	-0.3940 to 0.5358
Interaction CI
Mean diff, A1 - B1	-0.8171
Mean diff, A2 - B2	-0.7846
(A1 -B1) - (A2 - B2)	-0.0325
95% CI of difference	-0.9623 to 0.8973
(B1 - A1) - (B2 - A2)	0.0325
95% CI of difference	-0.8973 to 0.9623
Data summary
Number of columns (Sex)	2
Number of rows (DPN)	2
Number of values	32
Table Analyzed	Exp. 2 Open Field Thigmotaxis x Sex & Drug			Corresponding Figure: S4B		Holm-Šídák's Post-Hocs
Two-way ANOVA	Ordinary					Compare each cell mean with the other cell mean in that column
Alpha	0.05					Number of families	1
						Number of comparisons per family	2
Source of Variation	% of total variation	P value	P value summary	Significant?		Alpha	0.05
Interaction	0.107	0.842	ns	No
DPN	0.1026	0.8451	ns	No		Holm-Šídák's multiple comparisons test	Mean Diff.	Below threshold?	Summary	Adjusted P Value
Sex	25.83	0.0041	**	Yes		Veh - DPN
						Males	-0.001	No	ns	0.9977
ANOVA table	SS	DF	MS	F (DFn, DFd)	P value	Females	0.09733	No	ns	0.9517
Interaction	0.01934	1	0.01934	F (1, 28) = 0.04049	P=0.8420
DPN	0.01856	1	0.01856	F (1, 28) = 0.03886	P=0.8451	Test details	Mean 1	Mean 2	Mean Diff.	SE of diff.	N1	N2	t	DF
Sex	4.671	1	4.671	F (1, 28) = 9.780	P=0.0041	Veh - DPN
Residual	13.37	28	0.4776			Males	3.831	3.832	-0.001	0.3455	8	8	0.002894	28
						Females	4.644	4.546	0.09733	0.3455	8	8	0.2817	28
Difference between column means
Mean of Males	3.831
Mean of Females	4.595
Difference between means	-0.7641
SE of difference	0.2443
95% CI of difference	-1.265 to -0.2636
Difference between row means
Mean of Veh	4.237
Mean of DPN	4.189
Difference between means	0.04817
SE of difference	0.2443
95% CI of difference	-0.4523 to 0.5486
Interaction CI
Mean diff, A1 - B1	-0.8132
Mean diff, A2 - B2	-0.7149
(A1 -B1) - (A2 - B2)	-0.09833
95% CI of difference	-1.099 to 0.9026
(B1 - A1) - (B2 - A2)	0.09833
95% CI of difference	-0.9026 to 1.099
Data summary
Number of columns (Sex)	2
Number of rows (DPN)	2
Number of values	32
Table Analyzed	Exp. 2 Open Field Center Time x Sex & Drug			Corresponding Figure: S4C		Holm-Šídák's Post-Hocs
Two-way ANOVA	Ordinary					Compare each cell mean with the other cell mean in that column
Alpha	0.05					Number of families	1
						Number of comparisons per family	2
Source of Variation	% of total variation	P value	P value summary	Significant?		Alpha	0.05
Interaction	13.88	0.0231	*	Yes
DPN	9.511	0.0566	ns	No		Holm-Šídák's multiple comparisons test	Mean Diff.	Below threshold?	Summary	Adjusted P Value
Sex	9.291	0.0593	ns	No		Veh - DPN
						Males	0.3765	No	ns	0.7719
ANOVA table	SS	DF	MS	F (DFn, DFd)	P value	Females	-3.994	Yes	**	0.0086
Interaction	38.2	1	38.2	F (1, 28) = 5.774	P=0.0231
DPN	26.17	1	26.17	F (1, 28) = 3.956	P=0.0566	Test details	Mean 1	Mean 2	Mean Diff.	SE of diff.	N1	N2	t	DF
Sex	25.56	1	25.56	F (1, 28) = 3.865	P=0.0593	Veh - DPN
Residual	185.2	28	6.615			Males	7.601	7.224	0.3765	1.286	8	8	0.2928	28
						Females	7.203	11.2	-3.994	1.286	8	8	3.106	28
Difference between column means
Mean of Males	7.412
Mean of Females	9.2
Difference between means	-1.788
SE of difference	0.9093
95% CI of difference	-3.650 to 0.07505
Difference between row means
Mean of Veh	7.402
Mean of DPN	9.21
Difference between means	-1.809
SE of difference	0.9093
95% CI of difference	-3.671 to 0.05405
Interaction CI
Mean diff, A1 - B1	0.3975
Mean diff, A2 - B2	-3.973
(A1 -B1) - (A2 - B2)	4.37
95% CI of difference	0.6449 to 8.096
(B1 - A1) - (B2 - A2)	-4.37
95% CI of difference	-8.096 to -0.6449
Data summary
Number of columns (Sex)	2
Number of rows (DPN)	2
Number of values	32
Table Analyzed	Exps. 2/5 Open Field Distance x Sex & Drug			Corresponding Figure: S4G		Holm-Šídák's Post-Hocs
Two-way ANOVA	Ordinary					Compare each cell mean with the other cell mean in that row
Alpha	0.05					Number of families	1
						Number of comparisons per family	2
Source of Variation	% of total variation	P value	P value summary	Significant?		Alpha	0.05
Interaction	0.007055	0.9576	ns	No
Heroin	12.94	0.0305	*	Yes		Holm-Šídák's multiple comparisons test	Predicted (LS) mean diff.	Below threshold?	Summary	Adjusted P Value
Sex	27.55	0.0026	**	Yes		Suc - Her
						Males	-0.5384	No	ns	0.2066
ANOVA table	SS (Type III)	DF	MS	F (DFn, DFd)	P value	Females	-0.5641	No	ns	0.2066
Interaction	0.001136	1	0.001136	F (1, 24) = 0.002880	P=0.9576
Heroin	2.084	1	2.084	F (1, 24) = 5.283	P=0.0305	Test details	Predicted (LS) mean 1	Predicted (LS) mean 2	Predicted (LS) mean diff.	SE of diff.	N1	N2	t	DF
Sex	4.435	1	4.435	F (1, 24) = 11.25	P=0.0026	Suc - Her
Residual	9.466	24	0.3944			Males	4.418	4.956	-0.5384	0.3392	6	8	1.587	24
						Females	5.209	5.773	-0.5641	0.3392	6	8	1.663	24
Difference between column means
Predicted (LS) mean of Males	4.687
Predicted (LS) mean of Females	5.491
Difference between predicted means	-0.8043
SE of difference	0.2398
95% CI of difference	-1.299 to -0.3093
Difference between row means
Predicted (LS) mean of Suc	4.813
Predicted (LS) mean of Her	5.365
Difference between predicted means	-0.5513
SE of difference	0.2398
95% CI of difference	-1.046 to -0.05628
Interaction CI
Mean diff, A1 - B1	-0.7914
Mean diff, A2 - B2	-0.8171
(A1 -B1) - (A2 - B2)	0.02574
95% CI of difference	-0.9643 to 1.016
(B1 - A1) - (B2 - A2)	-0.02574
95% CI of difference	-1.016 to 0.9643
Data summary
Number of columns (Sex)	2
Number of rows (Heroin)	2
Number of values	28
Table Analyzed	Exps. 2/5 Open Field Thigmotaxis x Sex & Drug			Corresponding Figure: S4H		Holm-Šídák's Post-Hocs
Two-way ANOVA	Ordinary					Compare each cell mean with the other cell mean in that column
Alpha	0.05					Number of families	1
						Number of comparisons per row family	2
Source of Variation	% of total variation	P value	P value summary	Significant?		Number of comparisons per column family	2
Interaction	0.7432	0.5366	ns	No		Alpha	0.05
Heroin	35.4	0.0002	***	Yes
Sex	17.08	0.0061	**	Yes		Holm-Šídák's multiple comparisons test	Predicted (LS) mean diff.	Below threshold?	Summary	Adjusted P Value
						Suc/Veh
ANOVA table	SS (Type III)	DF	MS	F (DFn, DFd)	P value	Males vs. Females	-0.5325	No	ns	0.1287
Interaction	0.1351	1	0.1351	F (1, 24) = 0.3932	P=0.5366	Her/Veh
Heroin	6.435	1	6.435	F (1, 24) = 18.73	P=0.0002	Males vs. Females	-0.8132	Yes	*	0.0209
Sex	3.105	1	3.105	F (1, 24) = 9.036	P=0.0061	Males
Residual	8.246	24	0.3436			Suc/Veh vs. Her/Veh	-0.8284	Yes	*	0.0151
						Females
Difference between column means						Suc/Veh vs. Her/Veh	-1.109	Yes	**	0.0037
Predicted (LS) mean of Males	3.416
Predicted (LS) mean of Females	4.089					Test details	Predicted (LS) mean 1	Predicted (LS) mean 2	Predicted (LS) mean diff.	SE of diff.	N1	N2	t	DF
Difference between predicted means	-0.6729					Suc/Veh
SE of difference	0.2238					Males vs. Females	3.002	3.535	-0.5325	0.3384	6	6	1.574	24
95% CI of difference	-1.135 to -0.2109					Her/Veh
						Males vs. Females	3.831	4.644	-0.8132	0.2931	8	8	2.775	24
Difference between row means						Males
Predicted (LS) mean of Suc/Veh	3.268					Suc/Veh vs. Her/Veh	3.002	3.831	-0.8284	0.3166	6	8	2.617	24
Predicted (LS) mean of Her/Veh	4.237					Females
Difference between predicted means	-0.9687					Suc/Veh vs. Her/Veh	3.535	4.644	-1.109	0.3166	6	8	3.503	24
SE of difference	0.2238
95% CI of difference	-1.431 to -0.5067
Interaction CI
Mean diff, A1 - B1	-0.5325
Mean diff, A2 - B2	-0.8132
(A1 -B1) - (A2 - B2)	0.2807
95% CI of difference	-0.6433 to 1.205
(B1 - A1) - (B2 - A2)	-0.2807
95% CI of difference	-1.205 to 0.6433
Data summary
Number of columns (Sex)	2
Number of rows (Heroin)	2
Number of values	28
Table Analyzed	Exps. 2/5 Open Field Center Time x Sex & Drug			Corresponding Figure: S4I		Holm-Šídák's Post-Hocs
Two-way ANOVA	Ordinary					Compare each cell mean with the other cell mean in that column
Alpha	0.05					Number of families	1
						Number of comparisons per family	2
Source of Variation	% of total variation	P value	P value summary	Significant?		Alpha	0.05
Interaction	1.747	0.4736	ns	No
Heroin	16.45	0.035	*	Yes		Holm-Šídák's multiple comparisons test	Predicted (LS) mean diff.	Below threshold?	Summary	Adjusted P Value
Sex	3.334	0.3245	ns	No		Suc - Her
						Males	4.239	No	ns	0.0916
ANOVA table	SS (Type III)	DF	MS	F (DFn, DFd)	P value	Females	2.155	No	ns	0.2974
Interaction	7.442	1	7.442	F (1, 24) = 0.5302	P=0.4736
Heroin	70.09	1	70.09	F (1, 24) = 4.993	P=0.0350	Test details	Predicted (LS) mean 1	Predicted (LS) mean 2	Predicted (LS) mean diff.	SE of diff.	N1	N2	t	DF
Sex	14.21	1	14.21	F (1, 24) = 1.012	P=0.3245	Suc - Her
Residual	336.9	24	14.04			Males	11.84	7.601	4.239	2.023	6	8	2.095	24
						Females	9.358	7.203	2.155	2.023	6	8	1.065	24
Difference between column means
Predicted (LS) mean of Males	9.72
Predicted (LS) mean of Females	8.281
Difference between predicted means	1.439
SE of difference	1.431
95% CI of difference	-1.514 to 4.392
Difference between row means
Predicted (LS) mean of Suc	10.6
Predicted (LS) mean of Her	7.402
Difference between predicted means	3.197
SE of difference	1.431
95% CI of difference	0.2442 to 6.150
Interaction CI
Mean diff, A1 - B1	2.481
Mean diff, A2 - B2	0.3975
(A1 -B1) - (A2 - B2)	2.084
95% CI of difference	-3.822 to 7.989
(B1 - A1) - (B2 - A2)	-2.084
95% CI of difference	-7.989 to 3.822
Data summary
Number of columns (Sex)	2
Number of rows (Heroin)	2
Number of values	28
Table Analyzed	Exp. 2 Ext vs EMR ANPs x Sex & Drug			Corresponding Figure: S3C
					Below threshold?	P value	Mean of Ext	Mean of EMR	Difference	SE of difference	t ratio	df	Adjusted P Value
Column A	Ext			M Veh	Yes	0.006902	20.71	41.71	-21	5.214	4.027	6	0.020562
vs.	vs.			M DPN	Yes	0.024581	28.13	18.25	9.875	3.461	2.853	7	0.048557
Column B	EMR			F Veh	No	0.224049	60.88	69.5	-8.625	6.467	1.334	7	0.224049
				F DPN	Yes	8e-06	50.13	30.63	19.5	1.69	11.54	7	3.3e-05
Test details
Test name	Paired t test
Variance assumption	Individual variance for each group
Multiple comparisons	Set P value threshold
Method	Holm-Šídák method
Alpha	0.05
Number of tests performed	4
Number of rows omitted	0
Number of rows with incomplete data	1

## Sheet: Table S3
Table S3. Complete ANOVA tables for Experiment 3.
Table Analyzed	Exp. 3 Self-Administration ANPs x Sex & Day			Corresponding Figure: 3B
Two-way RM ANOVA	Matching: Stacked
Assume sphericity?	No
Alpha	0.05
Source of Variation	% of total variation	P value	P value summary	Significant?	Geisser-Greenhouse's epsilon
Time x Sex	2.503	0.5375	ns	No
Time	17.42	0.0021	**	Yes	0.3664
Sex	0.06459	0.7697	ns	No
Subject	16.18	0.0238	*	Yes
ANOVA table	SS	DF	MS	F (DFn, DFd)	P value
Time x Sex	4186	7	598	F (7, 154) = 0.8627	P=0.5375
Time	29122	7	4160	F (2.565, 56.42) = 6.002	P=0.0021
Sex	108	1	108	F (1, 22) = 0.08784	P=0.7697
Subject	27049	22	1229	F (22, 154) = 1.774	P=0.0238
Residual	106739	154	693.1
Difference between column means
Mean of Males - Active	38.51
Mean of Females - Active	40.01
Difference between means	-1.5
SE of difference	5.061
95% CI of difference	-12.00 to 8.996
Data summary
Number of columns (Sex)	2
Number of rows (Time)	8
Number of subjects (Subject)	24
Number of missing values	0
Table Analyzed	Exp. 3 Self-Administration INPs x Sex & Day			Corresponding Figure: S3D
Two-way RM ANOVA	Matching: Stacked
Assume sphericity?	No
Alpha	0.05
Source of Variation	% of total variation	P value	P value summary	Significant?	Geisser-Greenhouse's epsilon
Time x Sex	1.742	0.7723	ns	No
Time	2.543	0.4205	ns	No	0.2424
Sex	1.085	0.3696	ns	No
Subject	28.45	<0.0001	****	Yes
ANOVA table	SS	DF	MS	F (DFn, DFd)	P value
Time x Sex	5554	7	793.4	F (7, 154) = 0.5789	P=0.7723
Time	8109	7	1158	F (1.696, 37.32) = 0.8453	P=0.4205
Sex	3460	1	3460	F (1, 22) = 0.8389	P=0.3696
Subject	90723	22	4124	F (22, 154) = 3.009	P<0.0001
Residual	211052	154	1370
Difference between column means
Mean of Males - Inactive	16.48
Mean of Females - Inactive	24.97
Difference between means	-8.49
SE of difference	9.269
95% CI of difference	-27.71 to 10.73
Data summary
Number of columns (Sex)	2
Number of rows (Time)	8
Number of subjects (Subject)	24
Number of missing values	0
Table Analyzed	Exp. 3 Self-Administration Intake x Sex & Day			Corresponding Figure: 3C		Holm-Šídák's Post-Hocs
Two-way RM ANOVA	Matching: Stacked					Compare each cell mean with the other cell mean in that row
Assume sphericity?	No					Number of families	1
Alpha	0.05					Number of comparisons per family	8
						Alpha	0.05
Source of Variation	% of total variation	P value	P value summary	Significant?	Geisser-Greenhouse's epsilon
Day x Sex	1.6	0.4673	ns	No		Holm-Šídák's multiple comparisons test	Mean Diff.	Below threshold?	Summary	Adjusted P Value
Day	5.588	0.0145	*	Yes	0.5583	Males - Females
Sex	25.92	0.0002	***	Yes		1	-0.7647	Yes	*	0.0349
Subject	29.97	<0.0001	****	Yes		2	-0.6866	Yes	*	0.0349
						3	-0.3821	No	ns	0.2884
ANOVA table	SS	DF	MS	F (DFn, DFd)	P value	4	-1.038	Yes	*	0.0349
Day x Sex	1.901	7	0.2716	F (7, 154) = 0.9537	P=0.4673	5	-0.8784	Yes	**	0.006
Day	6.639	7	0.9484	F (3.908, 85.98) = 3.330	P=0.0145	6	-0.7897	Yes	*	0.0209
Sex	30.8	1	30.8	F (1, 22) = 19.03	P=0.0002	7	-1.055	Yes	**	0.0031
Subject	35.61	22	1.618	F (22, 154) = 5.682	P<0.0001	8	-0.8134	Yes	**	0.0051
Residual	43.86	154	0.2848
						Test details	Mean 1	Mean 2	Mean Diff.	SE of diff.	N1	N2	t	DF
Difference between column means						Males - Females
Mean of Males	1.77					1	1.518	2.283	-0.7647	0.2506	12	12	3.052	13.66
Mean of Females	2.571					2	1.625	2.312	-0.6866	0.2629	12	12	2.611	19.7
Difference between means	-0.801					3	1.916	2.298	-0.3821	0.3486	12	12	1.096	16.91
SE of difference	0.1836					4	1.657	2.695	-1.038	0.3586	12	12	2.894	17.49
95% CI of difference	-1.182 to -0.4202					5	1.616	2.494	-0.8784	0.2318	12	12	3.789	21.99
						6	1.988	2.778	-0.7897	0.247	12	12	3.197	21.63
Data summary						7	1.912	2.968	-1.055	0.251	12	12	4.205	21.31
Number of columns (Sex)	2					8	1.93	2.743	-0.8134	0.2056	12	12	3.956	20.89
Number of rows (Day)	8
Number of subjects (Subject)	24
Number of missing values	0
Table Analyzed	Exp. 3 Self-Administration Infusions x Sex & Day			Corresponding Figure: S3E
Two-way RM ANOVA	Matching: Stacked
Assume sphericity?	No
Alpha	0.05
Source of Variation	% of total variation	P value	P value summary	Significant?	Geisser-Greenhouse's epsilon
Time x Sex	2.148	0.49	ns	No
Time	4.737	0.0994	ns	No	0.5472
Sex	0.03132	0.8991	ns	No
Subject	41.92	<0.0001	****	Yes
ANOVA table	SS	DF	MS	F (DFn, DFd)	P value
Time x Sex	80.37	7	11.48	F (7, 154) = 0.9235	P=0.4900
Time	177.2	7	25.32	F (3.831, 84.28) = 2.037	P=0.0994
Sex	1.172	1	1.172	F (1, 22) = 0.01644	P=0.8991
Subject	1568	22	71.29	F (22, 154) = 5.735	P<0.0001
Residual	1915	154	12.43
Difference between column means
Mean of Males	14.31
Mean of Females	14.47
Difference between means	-0.1563
SE of difference	1.219
95% CI of difference	-2.684 to 2.371
Data summary
Number of columns (Sex)	2
Number of rows (Time)	8
Number of subjects (Subject)	24
Number of missing values	0
Table Analyzed	Exp. 3 Extinction ANPs x Sex & Drug			Corresponding Figure: 3D		Holm-Šídák's Post-Hocs
Two-way ANOVA	Ordinary					Compare each cell mean with the other cell mean in that row
Alpha	0.05					Number of families	1
						Number of comparisons per family	2
Source of Variation	% of total variation	P value	P value summary	Significant?		Alpha	0.05
Interaction	2.045	0.2825	ns	No
DPN	0.008825	0.9429	ns	No		Holm-Šídák's multiple comparisons test	Mean Diff.	Below threshold?	Summary	Adjusted P Value
Sex	64.43	<0.0001	****	Yes		Males - Females
						Veh	-75.5	Yes	****	<0.0001
ANOVA table	SS	DF	MS	F (DFn, DFd)	P value	DPN	-52.67	Yes	**	0.0018
Interaction	782	1	782	F (1, 20) = 1.220	P=0.2825
DPN	3.375	1	3.375	F (1, 20) = 0.005265	P=0.9429	Test details	Mean 1	Mean 2	Mean Diff.	SE of diff.	N1	N2	t	DF
Sex	24640	1	24640	F (1, 20) = 38.44	P<0.0001	Males - Females
Residual	12820	20	641			Veh	76.67	152.2	-75.5	14.62	6	6	5.165	20
						DPN	87.33	140	-52.67	14.62	6	6	3.603	20
Difference between column means
Mean of Males	82
Mean of Females	146.1
Difference between means	-64.08
SE of difference	10.34
95% CI of difference	-85.64 to -42.52
Difference between row means
Mean of Veh	114.4
Mean of DPN	113.7
Difference between means	0.75
SE of difference	10.34
95% CI of difference	-20.81 to 22.31
Interaction CI
Mean diff, A1 - B1	-75.5
Mean diff, A2 - B2	-52.67
(A1 -B1) - (A2 - B2)	-22.83
95% CI of difference	-65.95 to 20.29
(B1 - A1) - (B2 - A2)	22.83
95% CI of difference	-20.29 to 65.95
Data summary
Number of columns (Sex)	2
Number of rows (DPN)	2
Number of values	24
Table Analyzed	Exp. 3 Extinction INPs x Sex & Drug			Corresponding Table: S8
One-way ANOVA	Ordinary
ANOVA summary
F	2.774
P value	0.0681
P value summary	ns
Significant diff. among means (P < 0.05)?	No
R squared	0.2938
Brown-Forsythe test
F (DFn, DFd)	0.4106 (3, 20)
P value	0.7471
P value summary	ns
Are SDs significantly different (P < 0.05)?	No
Bartlett's test
Bartlett's statistic (corrected)	0.468
P value	0.9259
P value summary	ns
Are SDs significantly different (P < 0.05)?	No
ANOVA table	SS	DF	MS	F (DFn, DFd)	P value
Treatment (between columns)	261.8	3	87.26	F (3, 20) = 2.774	P=0.0681
Residual (within columns)	629.2	20	31.46
Total	891	23
Data summary
Number of treatments (columns)	4
Number of values (total)	24
Table Analyzed	Exp. 3 Extinction ANPs x Sex & Time			Corresponding Figure: 3E		Holm-Šídák's Post-Hocs
Two-way RM ANOVA	Matching: Stacked					Compare each cell mean with the other cell mean in that row
Assume sphericity?	No					Number of families	1
Alpha	0.05					Number of comparisons per family	4
						Alpha	0.05
Source of Variation	% of total variation	P value	P value summary	Significant?	Geisser-Greenhouse's epsilon
Time x Sex	0.6169	0.5436	ns	No		Holm-Šídák's multiple comparisons test	Mean Diff.	Below threshold?	Summary	Adjusted P Value
Time	53.16	<0.0001	****	Yes	0.8163	Males - Active - Females - Active
Sex	17.75	<0.0001	****	Yes		15	-13.17	Yes	*	0.0262
Subject	9.624	0.0942	ns	No		30	-20.42	Yes	***	0.0005
						45	-17.33	Yes	***	0.0009
ANOVA table	SS	DF	MS	F (DFn, DFd)	P value	60	-13.42	Yes	**	0.0027
Time x Sex	215.8	3	71.92	F (3, 66) = 0.7199	P=0.5436
Time	18591	3	6197	F (2.449, 53.88) = 62.04	P<0.0001	Test details	Mean 1	Mean 2	Mean Diff.	SE of diff.	N1	N2	t	DF
Sex	6208	1	6208	F (1, 22) = 40.58	P<0.0001	Males - Active - Females - Active
Subject	3366	22	153	F (22, 66) = 1.532	P=0.0942	15	40.25	53.42	-13.17	5.329	12	12	2.471	14.78
Residual	6593	66	99.89			30	25.83	46.25	-20.42	4.355	12	12	4.688	21.76
						45	11.58	28.92	-17.33	3.996	12	12	4.338	21.01
Difference between column means						60	4.083	17.5	-13.42	3.479	12	12	3.856	16.2
Mean of Males - Active	20.44
Mean of Females - Active	36.52
Difference between means	-16.08
SE of difference	2.525
95% CI of difference	-21.32 to -10.85
Data summary
Number of columns (Sex)	2
Number of rows (Time)	4
Number of subjects (Subject)	24
Number of missing values	0
Table Analyzed	Exp. 3 EMR ANPs x Sex & Drug			Corresponding Figure: 3F		Holm-Šídák's Post-Hocs
Two-way ANOVA	Ordinary					Compare cell means regardless of rows and columns
						Number of families	1
Source of Variation	% of total variation	P value	P value summary	Significant?		Number of comparisons per family	6
Interaction	0.04468	0.8816	ns	No		Alpha	0.05
DPN	34.53	0.0004	***	Yes
Sex	26.16	0.0016	**	Yes		Holm-Šídák's multiple comparisons test	Mean Diff.	Below threshold?	Summary	Adjusted P Value
						Veh:Males vs. Veh:Females	-31.5	Yes	*	0.0418
ANOVA table	SS	DF	MS	F (DFn, DFd)	P value	Veh:Males vs. DPN:Males	33.5	Yes	*	0.0383
Interaction	9.375	1	9.375	F (1, 20) = 0.02276	P=0.8816	Veh:Males vs. DPN:Females	4.5	No	ns	0.705
DPN	7245	1	7245	F (1, 20) = 17.59	P=0.0004	Veh:Females vs. DPN:Males	65	Yes	***	0.0001
Sex	5490	1	5490	F (1, 20) = 13.33	P=0.0016	Veh:Females vs. DPN:Females	36	Yes	*	0.0297
Residual	8239	20	411.9			DPN:Males vs. DPN:Females	-29	Yes	*	0.0443
Difference between column means						Test details	Mean 1	Mean 2	Mean Diff.	SE of diff.	N1	N2	t	DF
Mean of Males	56.08					Veh:Males vs. Veh:Females	72.83	104.3	-31.5	11.72	6	6	2.688	20
Mean of Females	86.33					Veh:Males vs. DPN:Males	72.83	39.33	33.5	11.72	6	6	2.859	20
Difference between means	-30.25					Veh:Males vs. DPN:Females	72.83	68.33	4.5	11.72	6	6	0.384	20
SE of difference	8.286					Veh:Females vs. DPN:Males	104.3	39.33	65	11.72	6	6	5.547	20
95% CI of difference	-47.53 to -12.97					Veh:Females vs. DPN:Females	104.3	68.33	36	11.72	6	6	3.072	20
						DPN:Males vs. DPN:Females	39.33	68.33	-29	11.72	6	6	2.475	20
Difference between row means
Mean of Veh	88.58
Mean of DPN	53.83
Difference between means	34.75
SE of difference	8.286
95% CI of difference	17.47 to 52.03
Interaction CI
Mean diff, A1 - B1	-31.5
Mean diff, A2 - B2	-29
(A1 -B1) - (A2 - B2)	-2.5
95% CI of difference	-37.07 to 32.07
(B1 - A1) - (B2 - A2)	2.5
95% CI of difference	-32.07 to 37.07
Data summary
Number of columns (Sex)	2
Number of rows (DPN)	2
Number of values	24
Table Analyzed	Exp. 3 EMR Difference Scores x Sex & Drug			Corresponding Figure: 3G		Holm-Šídák's Post-Hocs
Two-way ANOVA	Ordinary					Compare cell means regardless of rows and columns
Alpha	0.05					Number of families	1
						Number of comparisons per family	6
Source of Variation	% of total variation	P value	P value summary	Significant?		Alpha	0.05
Interaction	2.548	0.1899	ns	No
Drug	36.09	<0.0001	****	Yes		Holm-Šídák's multiple comparisons test	Mean Diff.	Below threshold?	Summary	Adjusted P Value
Sex	33.69	<0.0001	****	Yes		Veh:Males vs. Veh:Females	42.5	Yes	***	0.001
						Veh:Males vs. DPN:Males	43.67	Yes	***	0.0009
ANOVA table	SS	DF	MS	F (DFn, DFd)	P value	Veh:Males vs. DPN:Females	67.83	Yes	****	<0.0001
Interaction	504.2	1	504.2	F (1, 20) = 1.841	P=0.1899	Veh:Females vs. DPN:Males	1.167	No	ns	0.904
Drug	7142	1	7142	F (1, 20) = 26.08	P<0.0001	Veh:Females vs. DPN:Females	25.33	Yes	*	0.0452
Sex	6667	1	6667	F (1, 20) = 24.34	P<0.0001	DPN:Males vs. DPN:Females	24.17	Yes	*	0.0452
Residual	5477	20	273.9
						Test details	Mean 1	Mean 2	Mean Diff.	SE of diff.	N1	N2	t	DF
Difference between column means						Veh:Males vs. Veh:Females	-3.833	-46.33	42.5	9.554	6	6	4.448	20
Mean of Males	-25.67					Veh:Males vs. DPN:Males	-3.833	-47.5	43.67	9.554	6	6	4.57	20
Mean of Females	-59					Veh:Males vs. DPN:Females	-3.833	-71.67	67.83	9.554	6	6	7.1	20
Difference between means	33.33					Veh:Females vs. DPN:Males	-46.33	-47.5	1.167	9.554	6	6	0.1221	20
SE of difference	6.756					Veh:Females vs. DPN:Females	-46.33	-71.67	25.33	9.554	6	6	2.652	20
95% CI of difference	19.24 to 47.43					DPN:Males vs. DPN:Females	-47.5	-71.67	24.17	9.554	6	6	2.529	20
Difference between row means
Mean of Veh	-25.08
Mean of DPN	-59.58
Difference between means	34.5
SE of difference	6.756
95% CI of difference	20.41 to 48.59
Interaction CI
Mean diff, A1 - B1	42.5
Mean diff, A2 - B2	24.17
(A1 -B1) - (A2 - B2)	18.33
95% CI of difference	-9.852 to 46.52
(B1 - A1) - (B2 - A2)	-18.33
95% CI of difference	-46.52 to 9.852
Data summary
Number of columns (Sex)	2
Number of rows (Drug)	2
Number of values	24
Table Analyzed	Exp. 3 EMR INPs x Sex & Drug			Corresponding Table: S8
One-way ANOVA	Ordinary
ANOVA summary
F	1.369
P value	0.2809
P value summary	ns
Significant diff. among means (P < 0.05)?	No
R squared	0.1704
Brown-Forsythe test
F (DFn, DFd)	0.1811 (3, 20)
P value	0.9079
P value summary	ns
Are SDs significantly different (P < 0.05)?	No
Bartlett's test
Bartlett's statistic (corrected)	0.5987
P value	0.8967
P value summary	ns
Are SDs significantly different (P < 0.05)?	No
ANOVA table	SS	DF	MS	F (DFn, DFd)	P value
Treatment (between columns)	97.46	3	32.49	F (3, 20) = 1.369	P=0.2809
Residual (within columns)	474.5	20	23.73
Total	572	23
Data summary
Number of treatments (columns)	4
Number of values (total)	24
Table Analyzed	Exp. 3 Ext vs EMR ANPs x Sex & Drug			Corresponding Figure: S3F
					Below threshold?	P value	Mean of Ext	Mean of EMR	Difference	SE of difference	t ratio	df	Adjusted P Value
Column A	Ext			M Veh	No	0.649771	76.67	72.83	3.833	7.943	0.4826	5	0.649771
vs.	vs.			M DPN	Yes	0.000621	87.33	39.33	48	6.303	7.615	5	0.001861
Column B	EMR			F Veh	Yes	0.000675	152.2	104.3	47.83	6.395	7.48	5	0.001861
				F DPN	Yes	0.000147	140	68.33	71.67	6.946	10.32	5	0.000588
Test details
Test name	Paired t test
Variance assumption	Individual variance for each group
Multiple comparisons	Set P value threshold
Method	Holm-Šídák method
Alpha	0.05
Number of tests performed	4
Number of rows omitted	0
Number of rows with incomplete data	0

## Sheet: Table S4
Table S4. Complete ANOVA tables for Experiment 4.
Table Analyzed	Exp. 4 Self-Administration ANPs x Sex & Day			Corresponding Figure: 4B
Two-way RM ANOVA	Matching: Stacked
Assume sphericity?	No
Alpha	0.05
Source of Variation	% of total variation	P value	P value summary	Significant?	Geisser-Greenhouse's epsilon
Time x Sex	1.656	0.508	ns	No
Time	12.27	0.001	***	Yes	0.3595
Sex	0.5586	0.4625	ns	No
Subject	30.25	<0.0001	****	Yes
ANOVA table	SS	DF	MS	F (DFn, DFd)	P value
Time x Sex	10988	7	1570	F (7, 210) = 0.8992	P=0.5080
Time	81390	7	11627	F (2.516, 75.49) = 6.661	P=0.0010
Sex	3706	1	3706	F (1, 30) = 0.5540	P=0.4625
Subject	200689	30	6690	F (30, 210) = 3.832	P<0.0001
Residual	366583	210	1746
Difference between column means
Mean of Males - Active	46.98
Mean of Females - Active	54.59
Difference between means	-7.609
SE of difference	10.22
95% CI of difference	-28.49 to 13.27
Data summary
Number of columns (Sex)	2
Number of rows (Time)	8
Number of subjects (Subject)	32
Number of missing values	0
Table Analyzed	Exp. 4 Self-Administration INPs x Sex & Day			Corresponding Figure: S3G
Two-way RM ANOVA	Matching: Stacked
Assume sphericity?	No
Alpha	0.05
Source of Variation	% of total variation	P value	P value summary	Significant?	Geisser-Greenhouse's epsilon
Time x sex	1.106	0.668	ns	No
Time	2.445	0.1935	ns	No	0.5396
sex	12.54	0.0033	**	Yes
Subject	36.82	<0.0001	****	Yes
ANOVA table	SS	DF	MS	F (DFn, DFd)	P value
Time x sex	1984	7	283.4	F (7, 210) = 0.7048	P=0.6680
Time	4383	7	626.2	F (3.777, 113.3) = 1.557	P=0.1935
sex	22481	1	22481	F (1, 30) = 10.22	P=0.0033
Subject	66021	30	2201	F (30, 210) = 5.473	P<0.0001
Residual	84438	210	402.1
Difference between column means
Mean of Males - Inactive	11.13
Mean of Females - Inactive	29.87
Difference between means	-18.74
SE of difference	5.864
95% CI of difference	-30.72 to -6.766
Data summary
Number of columns (sex)	2
Number of rows (Time)	8
Number of subjects (Subject)	32
Number of missing values	0
Table Analyzed	Exp. 4 Self-Administration Intake x Sex & Day			Corresponding Figure: 4C		Holm-Šídák's Post-Hocs
Two-way RM ANOVA	Matching: Stacked					Compare each cell mean with the other cell mean in that row
Assume sphericity?	No					Number of families	1
Alpha	0.05					Number of comparisons per family	8
						Alpha	0.05
Source of Variation	% of total variation	P value	P value summary	Significant?	Geisser-Greenhouse's epsilon
Time x Sex	1.129	0.142	ns	No		Holm-Šídák's multiple comparisons test	Mean Diff.	Below threshold?	Summary	Adjusted P Value
Time	7.423	<0.0001	****	Yes	0.4511	Males - Females
Sex	23.34	0.0005	***	Yes		1	-0.6794	Yes	*	0.0186
Subject	46.71	<0.0001	****	Yes		2	-0.8532	Yes	*	0.0186
						3	-0.9345	Yes	**	0.0011
ANOVA table	SS	DF	MS	F (DFn, DFd)	P value	4	-1.304	Yes	***	0.0003
Time x Sex	2.684	7	0.3834	F (7, 210) = 1.583	P=0.1420	5	-0.9761	Yes	*	0.0309
Time	17.65	7	2.521	F (3.158, 94.73) = 10.41	P<0.0001	6	-0.6848	Yes	*	0.0409
Sex	55.49	1	55.49	F (1, 30) = 14.99	P=0.0005	7	-0.847	Yes	*	0.0409
Subject	111.1	30	3.702	F (30, 210) = 15.28	P<0.0001	8	-1.17	Yes	*	0.0309
Residual	50.88	210	0.2423
						Test details	Mean 1	Mean 2	Mean Diff.	SE of diff.	N1	N2	t	DF
Difference between column means						Males - Females
Mean of Males	1.773					1	1.478	2.158	-0.6794	0.2096	16	16	3.241	27.27
Mean of Females	2.704					2	1.488	2.342	-0.8532	0.2575	16	16	3.314	20
Difference between means	-0.9311					3	1.645	2.579	-0.9345	0.1982	16	16	4.716	18.49
SE of difference	0.2405					4	1.774	3.078	-1.304	0.2504	16	16	5.21	19.84
95% CI of difference	-1.422 to -0.4399					5	1.713	2.689	-0.9761	0.3281	16	16	2.975	18.43
						6	1.994	2.679	-0.6848	0.2967	16	16	2.308	23.37
Data summary						7	2.037	2.884	-0.847	0.3354	16	16	2.526	18.84
Number of columns (Sex)	2					8	2.052	3.222	-1.17	0.393	16	16	2.977	18.78
Number of rows (Time)	8
Number of subjects (Subject)	32
Number of missing values	0
Table Analyzed	Exp. 4 Self-Administration Infusions x Sex & Day			Corresponding Figure: S3H
Two-way RM ANOVA	Matching: Stacked
Assume sphericity?	No
Alpha	0.05
Source of Variation	% of total variation	P value	P value summary	Significant?	Geisser-Greenhouse's epsilon
Time x Sex	1.733	0.1549	ns	No
Time	9.535	<0.0001	****	Yes	0.5007
Sex	0.5683	0.5798	ns	No
Subject	54.42	<0.0001	****	Yes
ANOVA table	SS	DF	MS	F (DFn, DFd)	P value
Time x Sex	103.1	7	14.72	F (7, 210) = 1.541	P=0.1549
Time	566.8	7	80.98	F (3.505, 105.1) = 8.477	P<0.0001
Sex	33.79	1	33.79	F (1, 30) = 0.3133	P=0.5798
Subject	3235	30	107.8	F (30, 210) = 11.29	P<0.0001
Residual	2006	210	9.552
Difference between column means
Mean of Males	14.2
Mean of Females	14.92
Difference between means	-0.7266
SE of difference	1.298
95% CI of difference	-3.378 to 1.925
Data summary
Number of columns (Sex)	2
Number of rows (Time)	8
Number of subjects (Subject)	32
Number of missing values	0
Table Analyzed	Exp. 4 Extinction ANPs x Sex & Drug			Corresponding Figure: 4D		Holm-Šídák's Post-Hocs
Two-way ANOVA	Ordinary					Compare each cell mean with the other cell mean in that row
Alpha	0.05					Number of families	1
						Number of comparisons per family	2
Source of Variation	% of total variation	P value	P value summary	Significant?		Alpha	0.05
Interaction	0.08522	0.8055	ns	No
DPN	3.396	0.1279	ns	No		Holm-Šídák's multiple comparisons test	Mean Diff.	Below threshold?	Summary	Adjusted P Value
Sex	57.89	<0.0001	****	Yes		Males - Females
						Veh	-54.13	Yes	***	0.0001
ANOVA table	SS	DF	MS	F (DFn, DFd)	P value	DPN	-50.13	Yes	***	0.0001
Interaction	32	1	32	F (1, 28) = 0.06177	P=0.8055
DPN	1275	1	1275	F (1, 28) = 2.462	P=0.1279	Test details	Mean 1	Mean 2	Mean Diff.	SE of diff.	N1	N2	t	DF
Sex	21736	1	21736	F (1, 28) = 41.96	P<0.0001	Males - Females
Residual	14505	28	518			Veh	49.88	104	-54.13	11.38	8	8	4.756	28
						DPN	64.5	114.6	-50.13	11.38	8	8	4.405	28
Difference between column means
Mean of Males	57.19
Mean of Females	109.3
Difference between means	-52.13
SE of difference	8.047
95% CI of difference	-68.61 to -35.64
Difference between row means
Mean of Veh	76.94
Mean of DPN	89.56
Difference between means	-12.63
SE of difference	8.047
95% CI of difference	-29.11 to 3.858
Interaction CI
Mean diff, A1 - B1	-54.13
Mean diff, A2 - B2	-50.13
(A1 -B1) - (A2 - B2)	-4
95% CI of difference	-36.97 to 28.97
(B1 - A1) - (B2 - A2)	4
95% CI of difference	-28.97 to 36.97
Data summary
Number of columns (Sex)	2
Number of rows (DPN)	2
Number of values	32
Table Analyzed	Exp. 4 Extinction INPs x Sex & Drug			Corresponding Table: S8
One-way ANOVA	Ordinary
ANOVA summary
F	1.702
P value	0.1893
P value summary	ns
Significant diff. among means (P < 0.05)?	No
R squared	0.1542
Brown-Forsythe test
F (DFn, DFd)	1.240 (3, 28)
P value	0.314
P value summary	ns
Are SDs significantly different (P < 0.05)?	No
Bartlett's test
Bartlett's statistic (corrected)	12.04
P value	0.0072
P value summary	**
Are SDs significantly different (P < 0.05)?	Yes
ANOVA table	SS	DF	MS	F (DFn, DFd)	P value
Treatment (between columns)	3249	3	1083	F (3, 28) = 1.702	P=0.1893
Residual (within columns)	17812	28	636.2
Total	21061	31
Data summary
Number of treatments (columns)	4
Number of values (total)	32
Table Analyzed	Exp. 4 Extinction ANPs x Sex & Time			Corresponding Figure: 4E		Holm-Šídák's Post-Hocs
Two-way RM ANOVA	Matching: Stacked					Compare each cell mean with the other cell mean in that row
Assume sphericity?	No					Number of families	1
Alpha	0.05					Number of comparisons per family	6
						Alpha	0.05
Source of Variation	% of total variation	P value	P value summary	Significant?	Geisser-Greenhouse's epsilon
Time x Sex	10.76	<0.0001	****	Yes		Holm-Šídák's multiple comparisons test	Mean Diff.	Below threshold?	Summary	Adjusted P Value
Time	68.02	<0.0001	****	Yes	0.3755	Males - Active - Females - Active
Sex	4.897	<0.0001	****	Yes		1	-36.56	Yes	****	<0.0001
Subject	3.562	0.1	ns	No		2	-9.313	Yes	**	0.0065
						3	-3.938	No	ns	0.1782
ANOVA table	SS	DF	MS	F (DFn, DFd)	P value	4	-2.625	No	ns	0.0669
Time x Sex	7960	5	1592	F (5, 150) = 25.30	P<0.0001	5	-0.8125	No	ns	0.7293
Time	50326	5	10065	F (1.877, 56.32) = 159.9	P<0.0001	6	1.125	No	ns	0.7293
Sex	3623	1	3623	F (1, 30) = 41.24	P<0.0001
Subject	2635	30	87.84	F (30, 150) = 1.396	P=0.1000	Test details	Mean 1	Mean 2	Mean Diff.	SE of diff.	N1	N2	t	DF
Residual	9439	150	62.93			Males - Active - Females - Active
						1	31.06	67.63	-36.56	5.832	16	16	6.269	23.63
Difference between column means						2	8.563	17.88	-9.313	2.623	16	16	3.55	29.91
Mean of Males - Active	9.531					3	6	9.938	-3.938	2.04	16	16	1.93	29.33
Mean of Females - Active	18.22					4	3.125	5.75	-2.625	1.034	16	16	2.538	27.27
Difference between means	-8.688					5	3.125	3.938	-0.8125	1.134	16	16	0.7164	27.88
SE of difference	1.353					6	5.313	4.188	1.125	1.703	16	16	0.6607	22.13
95% CI of difference	-11.45 to -5.925
Data summary
Number of columns (Sex)	2
Number of rows (Time)	6
Number of subjects (Subject)	32
Number of missing values	0
Table Analyzed	Exp. 4 EMR ANPs x Sex & Drug			Corresponding Figure: 4F		Holm-Šídák's Post-Hocs
Two-way ANOVA	Ordinary					Compare cell means regardless of rows and columns
						Number of families	1
Source of Variation	% of total variation	P value	P value summary	Significant?		Number of comparisons per family	6
Interaction	0.134	0.6301	ns	No		Alpha	0.05
DPN	83.21	<0.0001	****	Yes
Sex	0.8307	0.2355	ns	No		Holm-Šídák's multiple comparisons test	Mean Diff.	Below threshold?	Summary	Adjusted P Value
						Veh:Males vs. Veh:Females	-10.25	No	ns	0.4218
ANOVA table	SS	DF	MS	F (DFn, DFd)	P value	Veh:Males vs. DPN:Males	70.25	Yes	****	<0.0001
Interaction	69.03	1	69.03	F (1, 28) = 0.2371	P=0.6301	Veh:Males vs. DPN:Females	65.88	Yes	****	<0.0001
DPN	42851	1	42851	F (1, 28) = 147.2	P<0.0001	Veh:Females vs. DPN:Males	80.5	Yes	****	<0.0001
Sex	427.8	1	427.8	F (1, 28) = 1.470	P=0.2355	Veh:Females vs. DPN:Females	76.13	Yes	****	<0.0001
Residual	8151	28	291.1			DPN:Males vs. DPN:Females	-4.375	No	ns	0.6121
Difference between column means						Test details	Mean 1	Mean 2	Mean Diff.	SE of diff.	N1	N2	t	DF
Mean of Males	71.25					Veh:Males vs. Veh:Females	106.4	116.6	-10.25	8.531	8	8	1.202	28
Mean of Females	78.56					Veh:Males vs. DPN:Males	106.4	36.13	70.25	8.531	8	8	8.235	28
Difference between means	-7.313					Veh:Males vs. DPN:Females	106.4	40.5	65.88	8.531	8	8	7.722	28
SE of difference	6.032					Veh:Females vs. DPN:Males	116.6	36.13	80.5	8.531	8	8	9.436	28
95% CI of difference	-19.67 to 5.044					Veh:Females vs. DPN:Females	116.6	40.5	76.13	8.531	8	8	8.924	28
						DPN:Males vs. DPN:Females	36.13	40.5	-4.375	8.531	8	8	0.5129	28
Difference between row means
Mean of Veh	111.5
Mean of DPN	38.31
Difference between means	73.19
SE of difference	6.032
95% CI of difference	60.83 to 85.54
Interaction CI
Mean diff, A1 - B1	-10.25
Mean diff, A2 - B2	-4.375
(A1 -B1) - (A2 - B2)	-5.875
95% CI of difference	-30.59 to 18.84
(B1 - A1) - (B2 - A2)	5.875
95% CI of difference	-18.84 to 30.59
Data summary
Number of columns (Sex)	2
Number of rows (DPN)	2
Number of values	32
Table Analyzed	Exp. 4 EMR Difference Scores x Sex & Drug			Corresponding Figure: 4G		Holm-Šídák's Post-Hocs
Two-way ANOVA	Ordinary					Compare each cell mean with the other cell mean in that column
Alpha	0.05					Number of families	1
						Number of comparisons per family	2
Source of Variation	% of total variation	P value	P value summary	Significant?		Alpha	0.05
Interaction	0.1037	0.6422	ns	No
Drug	86.7	<0.0001	****	Yes		Holm-Šídák's multiple comparisons test	Mean Diff.	Below threshold?	Summary	Adjusted P Value
Sex	0.02892	0.8059	ns	No		Veh - DPN
						Males	72.69	Yes	****	<0.0001
ANOVA table	SS	DF	MS	F (DFn, DFd)	P value	Females	77.9	Yes	****	<0.0001
Interaction	54.25	1	54.25	F (1, 28) = 0.2206	P=0.6422
Drug	45351	1	45351	F (1, 28) = 184.4	P<0.0001	Test details	Mean 1	Mean 2	Mean Diff.	SE of diff.	N1	N2	t	DF
Sex	15.12	1	15.12	F (1, 28) = 0.06150	P=0.8059	Veh - DPN
Residual	6886	28	245.9			Males	98.06	25.38	72.69	7.841	8	8	9.27	28
						Females	99.29	21.4	77.9	7.841	8	8	9.934	28
Difference between column means
Mean of Males	61.72
Mean of Females	60.34
Difference between means	1.375
SE of difference	5.544
95% CI of difference	-9.982 to 12.73
Difference between row means
Mean of Veh	98.68
Mean of DPN	23.39
Difference between means	75.29
SE of difference	5.544
95% CI of difference	63.93 to 86.65
Interaction CI
Mean diff, A1 - B1	-1.229
Mean diff, A2 - B2	3.979
(A1 -B1) - (A2 - B2)	-5.208
95% CI of difference	-27.92 to 17.51
(B1 - A1) - (B2 - A2)	5.208
95% CI of difference	-17.51 to 27.92
Data summary
Number of columns (Sex)	2
Number of rows (Drug)	2
Number of values	32
Table Analyzed	Exp. 4 EMR INPs x Sex & Drug			Corresponding Table: S8
One-way ANOVA	Ordinary
ANOVA summary
F	0.9509
P value	0.4295
P value summary	ns
Significant diff. among means (P < 0.05)?	No
R squared	0.09246
Brown-Forsythe test
F (DFn, DFd)	0.9986 (3, 28)
P value	0.408
P value summary	ns
Are SDs significantly different (P < 0.05)?	No
Bartlett's test
Bartlett's statistic (corrected)	9.201
P value	0.0267
P value summary	*
Are SDs significantly different (P < 0.05)?	Yes
ANOVA table	SS	DF	MS	F (DFn, DFd)	P value
Treatment (between columns)	189.6	3	63.21	F (3, 28) = 0.9509	P=0.4295
Residual (within columns)	1861	28	66.47
Total	2051	31
Data summary
Number of treatments (columns)	4
Number of values (total)	32
Table Analyzed	Exp. 4 Ext vs EMR ANPs x Sex & Drug			Corresponding Figure: S3I
					Below threshold?	P value	Mean of Ext	Mean of EMR	Difference	SE of difference	t ratio	df	Adjusted P Value
Column A	Ext			M Veh	Yes	0.00014	49.88	106.4	-56.5	7.557	7.477	7	0.00042
vs.	vs.			M DPN	Yes	0.008059	64.5	36.13	28.38	7.75	3.661	7	0.016053
Column B	EMR			F Veh	No	0.23446	104	116.6	-12.63	9.704	1.301	7	0.23446
				F DPN	Yes	<0.0001	114.6	40.5	74.13	3.815	19.43	7	<0.000001
Test details
Test name	Paired t test
Variance assumption	Individual variance for each group
Multiple comparisons	Set P value threshold
Method	Holm-Šídák method
Alpha	0.05
Number of tests performed	4
Number of rows omitted	0
Number of rows with incomplete data	0

## Sheet: Table S5
Table S5. Complete ANOVA tables for Experiment 5.
Table Analyzed	Exp. 5 Self-Administration ANPs x Sex & Day			Corresponding Figure: 5B
Two-way RM ANOVA	Matching: Stacked
Assume sphericity?	No
Alpha	0.05
Source of Variation	% of total variation	P value	P value summary	Significant?	Geisser-Greenhouse's epsilon
Time x Sex	1.41	0.1118	ns	No
Time	51.43	<0.0001	****	Yes	0.4854
Sex	1.036	0.3761	ns	No
Subject	27.93	<0.0001	****	Yes
ANOVA table	SS	DF	MS	F (DFn, DFd)	P value
Time x Sex	187365	7	26766	F (7, 154) = 1.704	P=0.1118
Time	6834635	7	976376	F (3.398, 74.75) = 62.17	P<0.0001
Sex	137709	1	137709	F (1, 22) = 0.8162	P=0.3761
Subject	3712046	22	168729	F (22, 154) = 10.74	P<0.0001
Residual	2418559	154	15705
Difference between column means
Mean of Males - Active	527.3
Mean of Females - Active	473.7
Difference between means	53.56
SE of difference	59.29
95% CI of difference	-69.40 to 176.5
Data summary
Number of columns (Sex)	2
Number of rows (Time)	8
Number of subjects (Subject)	24
Number of missing values	0
Table Analyzed	Exp. 5 Self-Administration INPs x Sex & Day			Corresponding Figure: S3J
Two-way RM ANOVA	Matching: Stacked
Assume sphericity?	No
Alpha	0.05
Source of Variation	% of total variation	P value	P value summary	Significant?	Geisser-Greenhouse's epsilon
Time x Sex	1.93	0.3829	ns	No
Time	27.88	<0.0001	****	Yes	0.4842
Sex	8.527	0.0081	**	Yes
Subject	22.11	<0.0001	****	Yes
ANOVA table	SS	DF	MS	F (DFn, DFd)	P value
Time x Sex	6797	7	971	F (7, 154) = 1.074	P=0.3829
Time	98187	7	14027	F (3.390, 74.57) = 15.51	P<0.0001
Sex	30025	1	30025	F (1, 22) = 8.484	P=0.0081
Subject	77857	22	3539	F (22, 154) = 3.914	P<0.0001
Residual	139250	154	904.2
Difference between column means
Mean of Males - Inactive	21.89
Mean of Females - Inactive	46.9
Difference between means	-25.01
SE of difference	8.587
95% CI of difference	-42.82 to -7.203
Data summary
Number of columns (Sex)	2
Number of rows (Time)	8
Number of subjects (Subject)	24
Number of missing values	0
Table Analyzed	Exp. 5 Self-Administration Intake x Sex & Day			Corresponding Figure: 5C		Holm-Šídák's Post-Hocs
Two-way RM ANOVA	Matching: Stacked					Compare each cell mean with the other cell mean in that row
Assume sphericity?	No					Number of families	1
Alpha	0.05					Number of comparisons per family	8
						Alpha	0.05
Source of Variation	% of total variation	P value	P value summary	Significant?	Geisser-Greenhouse's epsilon
Day x Sex	2.36	0.1005	ns	No		Holm-Šídák's multiple comparisons test	Mean Diff.	Below threshold?	Summary	Adjusted P Value
Day	6.278	0.004	**	Yes	0.461	Males - Females
Sex	20.03	0.0037	**	Yes		1	-5.988	No	ns	0.0924
Subject	41.73	<0.0001	****	Yes		2	-7.597	Yes	*	0.0225
						3	-6.944	No	ns	0.0603
ANOVA table	SS	DF	MS	F (DFn, DFd)	P value	4	-3.818	No	ns	0.1921
Day x Sex	136.6	7	19.52	F (7, 154) = 1.754	P=0.1005	5	-3.873	No	ns	0.0924
Day	363.5	7	51.93	F (3.227, 71.00) = 4.667	P=0.0040	6	-2.758	No	ns	0.1921
Sex	1160	1	1160	F (1, 22) = 10.56	P=0.0037	7	-3.108	No	ns	0.1921
Subject	2416	22	109.8	F (22, 154) = 9.870	P<0.0001	8	-5.236	Yes	*	0.0287
Residual	1714	154	11.13
						Test details	Mean 1	Mean 2	Mean Diff.	SE of diff.	N1	N2	t	DF
Difference between column means						Males - Females
Mean of Males	19.03					1	19.28	25.27	-5.988	2.357	12	12	2.541	20.55
Mean of Females	23.95					2	19	26.6	-7.597	2.217	12	12	3.427	18.91
Difference between means	-4.915					3	19.45	26.4	-6.944	2.471	12	12	2.81	21.6
SE of difference	1.513					4	20.6	24.42	-3.818	1.994	12	12	1.915	21.94
95% CI of difference	-8.052 to -1.778					5	17.98	21.86	-3.873	1.54	12	12	2.515	21.4
						6	20.75	23.51	-2.758	1.74	12	12	1.585	21.99
Data summary						7	18.44	21.55	-3.108	1.629	12	12	1.908	21.86
Number of columns (Sex)	2					8	16.73	21.96	-5.236	1.637	12	12	3.198	21.98
Number of rows (Day)	8
Number of subjects (Subject)	24
Number of missing values	0
Table Analyzed	Exp. 5 Self-Administration Infusions x Sex & Day			Corresponding Figure: S3K		Holm-Šídák's Post-Hocs
Two-way RM ANOVA	Matching: Stacked					Compare each cell mean with the other cell mean in that row
Assume sphericity?	No					Number of families	1
Alpha	0.05					Number of comparisons per family	8
						Alpha	0.05
Source of Variation	% of total variation	P value	P value summary	Significant?	Geisser-Greenhouse's epsilon
Time x Sex	3.148	0.0486	*	Yes		Holm-Šídák's multiple comparisons test	Mean Diff.	Below threshold?	Summary	Adjusted P Value
Time	3.885	0.0513	ns	No	0.504	Males - Females
Sex	2.02	0.3895	ns	No		1	-0.6667	No	ns	0.9988
Subject	57.67	<0.0001	****	Yes		2	-8.5	No	ns	0.9681
						3	-0.4167	No	ns	0.9988
ANOVA table	SS	DF	MS	F (DFn, DFd)	P value	4	19.75	No	ns	0.6407
Time x Sex	6810	7	972.8	F (7, 154) = 2.082	P=0.0486	5	15.75	No	ns	0.6407
Time	8402	7	1200	F (3.528, 77.62) = 2.568	P=0.0513	6	27.42	No	ns	0.4116
Sex	4370	1	4370	F (1, 22) = 0.7707	P=0.3895	7	19.75	No	ns	0.4941
Subject	124742	22	5670	F (22, 154) = 12.13	P<0.0001	8	3.25	No	ns	0.9894
Residual	71965	154	467.3
						Test details	Mean 1	Mean 2	Mean Diff.	SE of diff.	N1	N2	t	DF
Difference between column means						Males - Females
Mean of Males	140.2					1	137.3	137.9	-0.6667	15.32	12	12	0.04351	17.44
Mean of Females	130.7					2	135.7	144.2	-8.5	14.94	12	12	0.569	15.85
Difference between means	9.542					3	142.8	143.2	-0.4167	16.46	12	12	0.02531	19.68
SE of difference	10.87					4	151.8	132	19.75	13.45	12	12	1.468	21.19
95% CI of difference	-13.00 to 32.08					5	134.1	118.3	15.75	11.18	12	12	1.408	21.37
						6	153.2	125.8	27.42	14.03	12	12	1.954	20.9
Data summary						7	140.2	120.4	19.75	11.24	12	12	1.757	21.99
Number of columns (Sex)	2					8	127.1	123.8	3.25	11.49	12	12	0.2828	21.99
Number of rows (Time)	8
Number of subjects (Subject)	24
Number of missing values	0
Table Analyzed	Exp. 5 Extinction ANPs x Sex & Drug			Corresponding Figure: 5D
Two-way ANOVA	Ordinary
Alpha	0.05
Source of Variation	% of total variation	P value	P value summary	Significant?
Interaction	1.805	0.5472	ns	No
DPN	0.01213	0.9605	ns	No
Sex	1.925	0.5342	ns	No
ANOVA table	SS	DF	MS	F (DFn, DFd)	P value
Interaction	620.2	1	620.2	F (1, 20) = 0.3751	P=0.5472
DPN	4.167	1	4.167	F (1, 20) = 0.002520	P=0.9605
Sex	661.5	1	661.5	F (1, 20) = 0.4001	P=0.5342
Residual	33070	20	1654
Difference between column means
Mean of Males	121.3
Mean of Females	131.8
Difference between means	-10.5
SE of difference	16.6
95% CI of difference	-45.13 to 24.13
Difference between row means
Mean of Veh	127
Mean of DPN	126.2
Difference between means	0.8333
SE of difference	16.6
95% CI of difference	-33.80 to 35.46
Interaction CI
Mean diff, A1 - B1	-20.67
Mean diff, A2 - B2	-0.3333
(A1 -B1) - (A2 - B2)	-20.33
95% CI of difference	-89.59 to 48.92
(B1 - A1) - (B2 - A2)	20.33
95% CI of difference	-48.92 to 89.59
Data summary
Number of columns (Sex)	2
Number of rows (DPN)	2
Number of values	24
Table Analyzed	Exp. 5 Extinction INPs x Sex & Drug			Corresponding Table: S8
One-way ANOVA	Ordinary
ANOVA summary
F	0.7324
P value	0.5448
P value summary	ns
Significant diff. among means (P < 0.05)?	No
R squared	0.09898
Brown-Forsythe test
F (DFn, DFd)	1.005 (3, 20)
P value	0.411
P value summary	ns
Are SDs significantly different (P < 0.05)?	No
Bartlett's test
Bartlett's statistic (corrected)	23.14
P value	<0.0001
P value summary	****
Are SDs significantly different (P < 0.05)?	Yes
ANOVA table	SS	DF	MS	F (DFn, DFd)	P value
Treatment (between columns)	300.5	3	100.2	F (3, 20) = 0.7324	P=0.5448
Residual (within columns)	2735	20	136.8
Total	3036	23
Data summary
Number of treatments (columns)	4
Number of values (total)	24
Table Analyzed	Exp. 5 Extinction ANPs x Sex & Time			Corresponding Figure: 5E
Two-way RM ANOVA	Matching: Stacked
Assume sphericity?	No
Alpha	0.05
Source of Variation	% of total variation	P value	P value summary	Significant?	Geisser-Greenhouse's epsilon
Time x Sex	0.2388	0.8729	ns	No
Time	70.1	<0.0001	****	Yes	0.7045
Sex	0.1376	0.5179	ns	No
Subject	7.011	0.5538	ns	No
ANOVA table	SS	DF	MS	F (DFn, DFd)	P value
Time x Sex	286.9	3	95.63	F (3, 66) = 0.2333	P=0.8729
Time	84221	3	28074	F (2.114, 46.50) = 68.49	P<0.0001
Sex	165.4	1	165.4	F (1, 22) = 0.4319	P=0.5179
Subject	8424	22	382.9	F (22, 66) = 0.9341	P=0.5538
Residual	27053	66	409.9
Difference between column means
Mean of Males - Active	30.33
Mean of Females - Active	32.96
Difference between means	-2.625
SE of difference	3.994
95% CI of difference	-10.91 to 5.658
Data summary
Number of columns (Sex)	2
Number of rows (Time)	4
Number of subjects (Subject)	24
Number of missing values	0
Table Analyzed	Exp. 5 EMR ANPs x Sex & Drug			Corresponding Figure: 5F
Two-way ANOVA	Ordinary
Source of Variation	% of total variation	P value	P value summary	Significant?
Interaction	0.4098	0.7597	ns	No
DPN	8.672	0.1692	ns	No
Sex	5.672	0.2623	ns	No
ANOVA table	SS	DF	MS	F (DFn, DFd)	P value
Interaction	26.04	1	26.04	F (1, 20) = 0.09616	P=0.7597
DPN	551	1	551	F (1, 20) = 2.035	P=0.1692
Sex	360.4	1	360.4	F (1, 20) = 1.331	P=0.2623
Residual	5417	20	270.8
Difference between column means
Mean of Males	47.67
Mean of Females	55.42
Difference between means	-7.75
SE of difference	6.718
95% CI of difference	-21.76 to 6.264
Difference between row means
Mean of Veh	46.75
Mean of DPN	56.33
Difference between means	-9.583
SE of difference	6.718
95% CI of difference	-23.60 to 4.431
Interaction CI
Mean diff, A1 - B1	-9.833
Mean diff, A2 - B2	-5.667
(A1 -B1) - (A2 - B2)	-4.167
95% CI of difference	-32.20 to 23.86
(B1 - A1) - (B2 - A2)	4.167
95% CI of difference	-23.86 to 32.20
Data summary
Number of columns (Sex)	2
Number of rows (DPN)	2
Number of values	24
Table Analyzed	Exp. 5 EMR Difference Scores x Sex & Drug			Corresponding Figure: 5G
Two-way ANOVA	Ordinary
Alpha	0.05
Source of Variation	% of total variation	P value	P value summary	Significant?
Interaction	0.6022	0.7269	ns	No
Drug	3.364	0.4124	ns	No
Sex	0.000553	0.9915	ns	No
ANOVA table	SS	DF	MS	F (DFn, DFd)	P value
Interaction	181.5	1	181.5	F (1, 20) = 0.1254	P=0.7269
Drug	1014	1	1014	F (1, 20) = 0.7007	P=0.4124
Sex	0.1667	1	0.1667	F (1, 20) = 0.0001152	P=0.9915
Residual	28944	20	1447
Difference between column means
Mean of Males	-76.25
Mean of Females	-76.42
Difference between means	0.1667
SE of difference	15.53
95% CI of difference	-32.23 to 32.56
Difference between row means
Mean of Veh	-82.83
Mean of DPN	-69.83
Difference between means	-13
SE of difference	15.53
95% CI of difference	-45.40 to 19.40
Interaction CI
Mean diff, A1 - B1	5.667
Mean diff, A2 - B2	-5.333
(A1 -B1) - (A2 - B2)	11
95% CI of difference	-53.79 to 75.79
(B1 - A1) - (B2 - A2)	-11
95% CI of difference	-75.79 to 53.79
Data summary
Number of columns (Sex)	2
Number of rows (Drug)	2
Number of values	24
Table Analyzed	Exp. 5 EMR INPs x Sex & Drug			Corresponding Table: S8
One-way ANOVA	Ordinary
ANOVA summary
F	1.191
P value	0.3384
P value summary	ns
Significant diff. among means (P < 0.05)?	No
R squared	0.1516
Brown-Forsythe test
F (DFn, DFd)	0.8724 (3, 20)
P value	0.4718
P value summary	ns
Are SDs significantly different (P < 0.05)?	No
Bartlett's test
Bartlett's statistic (corrected)	2.105
P value	0.551
P value summary	ns
Are SDs significantly different (P < 0.05)?	No
ANOVA table	SS	DF	MS	F (DFn, DFd)	P value
Treatment (between columns)	62.83	3	20.94	F (3, 20) = 1.191	P=0.3384
Residual (within columns)	351.7	20	17.58
Total	414.5	23
Data summary
Number of treatments (columns)	4
Number of values (total)	24
Table Analyzed	Exp. 5 Open Field Distance x Sex & Drug			Corresponding Figure: S4D		Holm-Šídák's Post-Hocs
Two-way ANOVA	Ordinary					Compare each cell mean with the other cell mean in that row
Alpha	0.05					Number of families	1
						Number of comparisons per family	2
Source of Variation	% of total variation	P value	P value summary	Significant?		Alpha	0.05
Interaction	0.8403	0.6065	ns	No
DPN	0.1843	0.8089	ns	No		Holm-Šídák's multiple comparisons test	Mean Diff.	Below threshold?	Summary	Adjusted P Value
Sex	37.59	0.0023	**	Yes		Males - Females
						Veh	-0.7914	Yes	*	0.0199
ANOVA table	SS	DF	MS	F (DFn, DFd)	P value	DPN	-0.5855	Yes	*	0.0482
Interaction	0.06357	1	0.06357	F (1, 20) = 0.2738	P=0.6065
DPN	0.01394	1	0.01394	F (1, 20) = 0.06004	P=0.8089	Test details	Mean 1	Mean 2	Mean Diff.	SE of diff.	N1	N2	t	DF
Sex	2.844	1	2.844	F (1, 20) = 12.25	P=0.0023	Males - Females
Residual	4.643	20	0.2322			Veh	4.418	5.209	-0.7914	0.2782	6	6	2.845	20
						DPN	4.569	5.154	-0.5855	0.2782	6	6	2.105	20
Difference between column means
Mean of Males	4.493
Mean of Females	5.182
Difference between means	-0.6885
SE of difference	0.1967
95% CI of difference	-1.099 to -0.2781
Difference between row means
Mean of Veh	4.813
Mean of DPN	4.861
Difference between means	-0.0482
SE of difference	0.1967
95% CI of difference	-0.4585 to 0.3621
Interaction CI
Mean diff, A1 - B1	-0.7914
Mean diff, A2 - B2	-0.5855
(A1 -B1) - (A2 - B2)	-0.2059
95% CI of difference	-1.027 to 0.6148
(B1 - A1) - (B2 - A2)	0.2059
95% CI of difference	-0.6148 to 1.027
Data summary
Number of columns (Sex)	2
Number of rows (DPN)	2
Number of values	24
Table Analyzed	Exp. 5 Open Field Thigmotaxis x Sex & Drug			Corresponding Figure: S4E		Holm-Šídák's Post-Hocs
Two-way ANOVA	Ordinary					Compare each cell mean with the other cell mean in that column
Alpha	0.05					Number of families	2
						Number of comparisons per family	2
Source of Variation	% of total variation	P value	P value summary	Significant?		Alpha	0.05
Interaction	16.89	0.0257	*	Yes
DPN	17.14	0.0248	*	Yes		Holm-Šídák's multiple comparisons test	Mean Diff.	Below threshold?	Summary	Adjusted P Value
Sex	7.781	0.1176	ns	No		Veh
						Males vs. Females	-0.5325	Yes	*	0.0192
ANOVA table	SS	DF	MS	F (DFn, DFd)	P value	DPN
Interaction	0.6038	1	0.6038	F (1, 20) = 5.807	P=0.0257	Males vs. Females	0.1019	No	ns	0.5901
DPN	0.6127	1	0.6127	F (1, 20) = 5.893	P=0.0248	Males
Sex	0.2781	1	0.2781	F (1, 20) = 2.675	P=0.1176	Veh vs. DPN	0.002341	No	ns	0.9901
Residual	2.08	20	0.104			Females
						Veh vs. DPN	0.6368	Yes	**	0.0054
Difference between column means
Mean of Males	3.001
Mean of Females	3.216					Test details	Mean 1	Mean 2	Mean Diff.	SE of diff.	N1	N2	t	DF
Difference between means	-0.2153					Veh
SE of difference	0.1316					Males vs. Females	3.002	3.535	-0.5325	0.1862	6	6	2.86	20
95% CI of difference	-0.4899 to 0.05930					DPN
						Males vs. Females	3	2.898	0.1019	0.1862	6	6	0.5475	20
Difference between row means						Males
Mean of Veh	3.268					Veh vs. DPN	3.002	3	0.002341	0.1862	6	6	0.01257	20
Mean of DPN	2.949					Females
Difference between means	0.3196					Veh vs. DPN	3.535	2.898	0.6368	0.1862	6	6	3.421	20
SE of difference	0.1316
95% CI of difference	0.04497 to 0.5942
Interaction CI
Mean diff, A1 - B1	-0.5325
Mean diff, A2 - B2	0.1019
(A1 -B1) - (A2 - B2)	-0.6345
95% CI of difference	-1.184 to -0.08526
(B1 - A1) - (B2 - A2)	0.6345
95% CI of difference	0.08526 to 1.184
Data summary
Number of columns (Sex)	2
Number of rows (DPN)	2
Number of values	24
Table Analyzed	Exp. 5 Open Field Center Time x Sex & Drug			Corresponding Figure: S4F		Holm-Šídák's Post-Hocs
Two-way ANOVA	Ordinary					Compare each cell mean with the other cell mean in that column
Alpha	0.05					Number of families	1
						Number of comparisons per family	2
Source of Variation	% of total variation	P value	P value summary	Significant?		Alpha	0.05
Interaction	9.365	0.0731	ns	No
DPN	37.34	0.0012	**	Yes		Holm-Šídák's multiple comparisons test	Mean Diff.	Below threshold?	Summary	Adjusted P Value
Sex	0.9589	0.5518	ns	No		Veh - DPN
						Males	-3.637	No	ns	0.1974
ANOVA table	SS	DF	MS	F (DFn, DFd)	P value	Females	-10.93	Yes	**	0.0014
Interaction	79.87	1	79.87	F (1, 20) = 3.578	P=0.0731
DPN	318.5	1	318.5	F (1, 20) = 14.27	P=0.0012	Test details	Mean 1	Mean 2	Mean Diff.	SE of diff.	N1	N2	t	DF
Sex	8.178	1	8.178	F (1, 20) = 0.3664	P=0.5518	Veh - DPN
Residual	446.4	20	22.32			Males	11.84	15.48	-3.637	2.728	6	6	1.333	20
						Females	9.358	20.29	-10.93	2.728	6	6	4.008	20
Difference between column means
Mean of Males	13.66
Mean of Females	14.83
Difference between means	-1.168
SE of difference	1.929
95% CI of difference	-5.191 to 2.856
Difference between row means
Mean of Veh	10.6
Mean of DPN	17.88
Difference between means	-7.285
SE of difference	1.929
95% CI of difference	-11.31 to -3.262
Interaction CI
Mean diff, A1 - B1	2.481
Mean diff, A2 - B2	-4.816
(A1 -B1) - (A2 - B2)	7.297
95% CI of difference	-0.7495 to 15.34
(B1 - A1) - (B2 - A2)	-7.297
95% CI of difference	-15.34 to 0.7495
Data summary
Number of columns (Sex)	2
Number of rows (DPN)	2
Number of values	24
Table Analyzed	Exps. 2/5 Open Field Distance x Sex & Drug			Corresponding Figure: S4G		Holm-Šídák's Post-Hocs
Two-way ANOVA	Ordinary					Compare each cell mean with the other cell mean in that row
Alpha	0.05					Number of families	1
						Number of comparisons per family	2
Source of Variation	% of total variation	P value	P value summary	Significant?		Alpha	0.05
Interaction	0.007055	0.9576	ns	No
Heroin	12.94	0.0305	*	Yes		Holm-Šídák's multiple comparisons test	Predicted (LS) mean diff.	Below threshold?	Summary	Adjusted P Value
Sex	27.55	0.0026	**	Yes		Suc - Her
						Males	-0.5384	No	ns	0.2066
ANOVA table	SS (Type III)	DF	MS	F (DFn, DFd)	P value	Females	-0.5641	No	ns	0.2066
Interaction	0.001136	1	0.001136	F (1, 24) = 0.002880	P=0.9576
Heroin	2.084	1	2.084	F (1, 24) = 5.283	P=0.0305	Test details	Predicted (LS) mean 1	Predicted (LS) mean 2	Predicted (LS) mean diff.	SE of diff.	N1	N2	t	DF
Sex	4.435	1	4.435	F (1, 24) = 11.25	P=0.0026	Suc - Her
Residual	9.466	24	0.3944			Males	4.418	4.956	-0.5384	0.3392	6	8	1.587	24
						Females	5.209	5.773	-0.5641	0.3392	6	8	1.663	24
Difference between column means
Predicted (LS) mean of Males	4.687
Predicted (LS) mean of Females	5.491
Difference between predicted means	-0.8043
SE of difference	0.2398
95% CI of difference	-1.299 to -0.3093
Difference between row means
Predicted (LS) mean of Suc	4.813
Predicted (LS) mean of Her	5.365
Difference between predicted means	-0.5513
SE of difference	0.2398
95% CI of difference	-1.046 to -0.05628
Interaction CI
Mean diff, A1 - B1	-0.7914
Mean diff, A2 - B2	-0.8171
(A1 -B1) - (A2 - B2)	0.02574
95% CI of difference	-0.9643 to 1.016
(B1 - A1) - (B2 - A2)	-0.02574
95% CI of difference	-1.016 to 0.9643
Data summary
Number of columns (Sex)	2
Number of rows (Heroin)	2
Number of values	28
Table Analyzed	Exps. 2/5 Open Field Thigmotaxis x Sex & Drug			Corresponding Figure: S4H		Holm-Šídák's Post-Hocs
Two-way ANOVA	Ordinary					Compare each cell mean with the other cell mean in that column
Alpha	0.05					Number of families	1
						Number of comparisons per row family	2
Source of Variation	% of total variation	P value	P value summary	Significant?		Number of comparisons per column family	2
Interaction	0.7432	0.5366	ns	No		Alpha	0.05
Heroin	35.4	0.0002	***	Yes
Sex	17.08	0.0061	**	Yes		Holm-Šídák's multiple comparisons test	Predicted (LS) mean diff.	Below threshold?	Summary	Adjusted P Value
						Suc/Veh
ANOVA table	SS (Type III)	DF	MS	F (DFn, DFd)	P value	Males vs. Females	-0.5325	No	ns	0.1287
Interaction	0.1351	1	0.1351	F (1, 24) = 0.3932	P=0.5366	Her/Veh
Heroin	6.435	1	6.435	F (1, 24) = 18.73	P=0.0002	Males vs. Females	-0.8132	Yes	*	0.0209
Sex	3.105	1	3.105	F (1, 24) = 9.036	P=0.0061	Males
Residual	8.246	24	0.3436			Suc/Veh vs. Her/Veh	-0.8284	Yes	*	0.0151
						Females
Difference between column means						Suc/Veh vs. Her/Veh	-1.109	Yes	**	0.0037
Predicted (LS) mean of Males	3.416
Predicted (LS) mean of Females	4.089					Test details	Predicted (LS) mean 1	Predicted (LS) mean 2	Predicted (LS) mean diff.	SE of diff.	N1	N2	t	DF
Difference between predicted means	-0.6729					Suc/Veh
SE of difference	0.2238					Males vs. Females	3.002	3.535	-0.5325	0.3384	6	6	1.574	24
95% CI of difference	-1.135 to -0.2109					Her/Veh
						Males vs. Females	3.831	4.644	-0.8132	0.2931	8	8	2.775	24
Difference between row means						Males
Predicted (LS) mean of Suc/Veh	3.268					Suc/Veh vs. Her/Veh	3.002	3.831	-0.8284	0.3166	6	8	2.617	24
Predicted (LS) mean of Her/Veh	4.237					Females
Difference between predicted means	-0.9687					Suc/Veh vs. Her/Veh	3.535	4.644	-1.109	0.3166	6	8	3.503	24
SE of difference	0.2238
95% CI of difference	-1.431 to -0.5067
Interaction CI
Mean diff, A1 - B1	-0.5325
Mean diff, A2 - B2	-0.8132
(A1 -B1) - (A2 - B2)	0.2807
95% CI of difference	-0.6433 to 1.205
(B1 - A1) - (B2 - A2)	-0.2807
95% CI of difference	-1.205 to 0.6433
Data summary
Number of columns (Sex)	2
Number of rows (Heroin)	2
Number of values	28
Table Analyzed	Exps. 2/5 Open Field Center Time x Sex & Drug			Corresponding Figure: S4I		Holm-Šídák's Post-Hocs
Two-way ANOVA	Ordinary					Compare each cell mean with the other cell mean in that column
Alpha	0.05					Number of families	1
						Number of comparisons per family	2
Source of Variation	% of total variation	P value	P value summary	Significant?		Alpha	0.05
Interaction	1.747	0.4736	ns	No
Heroin	16.45	0.035	*	Yes		Holm-Šídák's multiple comparisons test	Predicted (LS) mean diff.	Below threshold?	Summary	Adjusted P Value
Sex	3.334	0.3245	ns	No		Suc - Her
						Males	4.239	No	ns	0.0916
ANOVA table	SS (Type III)	DF	MS	F (DFn, DFd)	P value	Females	2.155	No	ns	0.2974
Interaction	7.442	1	7.442	F (1, 24) = 0.5302	P=0.4736
Heroin	70.09	1	70.09	F (1, 24) = 4.993	P=0.0350	Test details	Predicted (LS) mean 1	Predicted (LS) mean 2	Predicted (LS) mean diff.	SE of diff.	N1	N2	t	DF
Sex	14.21	1	14.21	F (1, 24) = 1.012	P=0.3245	Suc - Her
Residual	336.9	24	14.04			Males	11.84	7.601	4.239	2.023	6	8	2.095	24
						Females	9.358	7.203	2.155	2.023	6	8	1.065	24
Difference between column means
Predicted (LS) mean of Males	9.72
Predicted (LS) mean of Females	8.281
Difference between predicted means	1.439
SE of difference	1.431
95% CI of difference	-1.514 to 4.392
Difference between row means
Predicted (LS) mean of Suc	10.6
Predicted (LS) mean of Her	7.402
Difference between predicted means	3.197
SE of difference	1.431
95% CI of difference	0.2442 to 6.150
Interaction CI
Mean diff, A1 - B1	2.481
Mean diff, A2 - B2	0.3975
(A1 -B1) - (A2 - B2)	2.084
95% CI of difference	-3.822 to 7.989
(B1 - A1) - (B2 - A2)	-2.084
95% CI of difference	-7.989 to 3.822
Data summary
Number of columns (Sex)	2
Number of rows (Heroin)	2
Number of values (total)	28
Table Analyzed	Exp. 5 Ext vs EMR ANPs x Sex & Drug			Corresponding Figure: S3L
					Below threshold?	P value	Mean of Ext	Mean of EMR	Difference	SE of difference	t ratio	df	Adjusted P Value
Column A	Ext			M Veh	Yes	0.015973	116.7	41.83	74.83	20.94	3.574	5	0.017468
vs.	vs.			M DPN	Yes	0.008773	126	53.5	72.5	17.4	4.166	5	0.017468
Column B	EMR			F Veh	Yes	0.001331	137.3	51.67	85.67	13.28	6.452	5	0.003988
				F DPN	Yes	0.00021	126.3	59.17	67.17	7.011	9.58	5	0.00084
Test details
Test name	Paired t test
Variance assumption	Individual variance for each group
Multiple comparisons	Set P value threshold
Method	Holm-Šídák method
Alpha	0.05
Number of tests performed	4
Number of rows omitted	0
Number of rows with incomplete data	0

## Sheet: Table S6
Table S6. Complete statistics tables for ERβ IHC in the BA.
Table Analyzed	ERβ Spots/Nucleus in the BA x Sex			Corresponding Figure: 6B
Column B	F
vs.	vs.
Column A	M
Nested t test
P value	<0.0001
P value summary	****
Significantly different (P < 0.05)?	Yes
One- or two-tailed P value?	Two-tailed
t, df	t=5.445, df=47
F, DFn, Dfd	29.64, 1, 47
How big is the difference?
Mean of column B	18.22
Mean of column A	24.83
Difference between means (B - A) ± SEM	-6.604 ± 1.213
95% confidence interval	-9.044 to -4.164
Random effects	SD	Variance
Variation within subcolumns	6.107	37.3
Variation among subcolumn means	3.558	12.66
Do the subcolumns differ (within each column)?
Chi-square, df	38.12, 1
P value	<0.0001
P value summary	****
Is there significant difference between subcolumns (P < 0.05)?	Yes
Data analyzed
Number of treatments (columns)	2
Number of subjects (subcolumns)	49
Total number of values	347
Table Analyzed	ERβ Spots/Nucleus in the BA x Sex & Bregma			Corresponding Figure: 6C
Column A	M
vs.	vs.
Column B	F
Test details
Test name	Unpaired t test with Welch correction
Variance assumption	Individual variance for each group
Multiple comparisons	Set P value threshold
Method	Holm-Šídák method
Alpha	0.05
Number of tests performed	6
Number of rows omitted	0
	Below threshold?	P value	Mean of M	Mean of F	Difference	SE of difference	t ratio	df	Adjusted P Value
-2.4	Yes	5e-06	17.19	25.77	-8.577	1.692	5.069	55	2.4e-05
-2.6	Yes	0.004269	18.22	23.89	-5.668	1.905	2.976	57.59	0.012752
-2.8	No	0.193555	20.4	23.08	-2.675	2.033	1.316	54.71	0.193555
-3	Yes	0.008955	18.97	23.49	-4.511	1.668	2.704	58.45	0.017829
-3.2	Yes	<0.000001	17.27	26.44	-9.168	1.584	5.788	57.99	2e-06
-3.4	Yes	1.5e-05	15.9	25.77	-9.872	2.013	4.904	40.72	6.2e-05
Table Analyzed	ERβ Spot Volume/Nucleus in the BA x Sex			Corresponding Figure: 6D
Column B	F
vs.	vs.
Column A	M
Nested t test
P value	<0.0001
P value summary	****
Significantly different (P < 0.05)?	Yes
One- or two-tailed P value?	Two-tailed
t, df	t=5.348, df=47
F, DFn, Dfd	28.60, 1, 47
How big is the difference?
Mean of column B	2.901
Mean of column A	4.125
Difference between means (B - A) ± SEM	-1.225 ± 0.2290
95% confidence interval	-1.685 to -0.7639
Random effects	SD	Variance
Variation within subcolumns	1.573	2.476
Variation among subcolumn means	0.5375	0.289
Do the subcolumns differ (within each column)?
Chi-square, df	7.766, 1
P value	0.0053
P value summary	**
Is there significant difference between subcolumns (P < 0.05)?	Yes
Data analyzed
Number of treatments (columns)	2
Number of subjects (subcolumns)	49
Total number of values	347
Table Analyzed	ERβ Spot Intensity/Nucleus in the BA x Sex			Corresponding Figure: 6E
Column B	F
vs.	vs.
Column A	M
Nested t test
P value	<0.0001
P value summary	****
Significantly different (P < 0.05)?	Yes
One- or two-tailed P value?	Two-tailed
t, df	t=6.815, df=47
F, DFn, Dfd	46.44, 1, 47
How big is the difference?
Mean of column B	1940679
Mean of column A	3453966
Difference between means (B - A) ± SEM	-1513287 ± 222060
95% confidence interval	-1960014 to -1066560
Random effects	SD	Variance
Variation within subcolumns	1413851	1998974445229
Variation among subcolumn means	563990	318084677167
Do the subcolumns differ (within each column)?
Chi-square, df	14.22, 1
P value	0.0002
P value summary	***
Is there significant difference between subcolumns (P < 0.05)?	Yes
Data analyzed
Number of treatments (columns)	2
Number of subjects (subcolumns)	49
Total number of values	347
Table Analyzed	ERβ Spots/Nucleus in the BA x Sex & Drug			Corresponding Figure: S5A
Two-way ANOVA	Ordinary
Alpha	0.05
Source of Variation	% of total variation	P value	P value summary	Significant?
Interaction	5.08	0.2054	ns	No
Sex	33.17	0.0031	**	Yes
Drug (Veh vs DPN)	0.3447	0.7369	ns	No
ANOVA table	SS (Type III)	DF	MS	F (DFn, DFd)	P value
Interaction	34.8	1	34.8	F (1, 21) = 1.708	P=0.2054
Sex	227.2	1	227.2	F (1, 21) = 11.15	P=0.0031
Drug (Veh vs DPN)	2.361	1	2.361	F (1, 21) = 0.1159	P=0.7369
Residual	427.9	21	20.38
Difference between column means
Predicted (LS) mean of Veh	20.92
Predicted (LS) mean of DPN	21.54
Difference between predicted means	-0.616
SE of difference	1.81
95% CI of difference	-4.379 to 3.147
Difference between row means
Predicted (LS) mean of Μ	18.21
Predicted (LS) mean of F	24.25
Difference between predicted means	-6.043
SE of difference	1.81
95% CI of difference	-9.806 to -2.280
Interaction CI
Mean diff, A1 - B1	1.749
Mean diff, A2 - B2	-2.981
(A1 -B1) - (A2 - B2)	4.73
95% CI of difference	-2.796 to 12.26
(B1 - A1) - (B2 - A2)	-4.73
95% CI of difference	-12.26 to 2.796
Data summary
Number of columns (Drug)	2
Number of rows (Sex)	2
Number of values	25
Table Analyzed	ERβ Spot Volume/Nucleus in the BA x Sex & Drug			Corresponding Figure: S5B
Two-way ANOVA	Ordinary
Alpha	0.05
Source of Variation	% of total variation	P value	P value summary	Significant?
Interaction	0.7596	0.6333	ns	No
Sex	20.44	0.0203	*	Yes
Drug (Veh vs DPN)	10.05	0.0929	ns	No
ANOVA table	SS (Type III)	DF	MS	F (DFn, DFd)	P value
Interaction	0.1891	1	0.1891	F (1, 21) = 0.2343	P=0.6333
Sex	5.088	1	5.088	F (1, 21) = 6.307	P=0.0203
Drug (Veh vs DPN)	2.5	1	2.5	F (1, 21) = 3.099	P=0.0929
Residual	16.94	21	0.8068
Difference between column means
Predicted (LS) mean of Veh	3.777
Predicted (LS) mean of DPN	3.143
Difference between predicted means	0.6339
SE of difference	0.3601
95% CI of difference	-0.1150 to 1.383
Difference between row means
Predicted (LS) mean of M	3.008
Predicted (LS) mean of F	3.912
Difference between predicted means	-0.9043
SE of difference	0.3601
95% CI of difference	-1.653 to -0.1555
Interaction CI
Mean diff, A1 - B1	0.8082
Mean diff, A2 - B2	0.4596
(A1 -B1) - (A2 - B2)	0.3486
95% CI of difference	-1.149 to 1.846
(B1 - A1) - (B2 - A2)	-0.3486
95% CI of difference	-1.846 to 1.149
Data summary
Number of columns (Drug)	2
Number of rows (Sex)	2
Number of values	25
Table Analyzed	ERβ Spot Intensity/Nucleus in the BA x Sex & Drug			Corresponding Figure: S5C
Two-way ANOVA	Ordinary
Alpha	0.05
Source of Variation	% of total variation	P value	P value summary	Significant?
Interaction	0.08597	0.8555	ns	No
Sex	40.31	0.0007	***	Yes
Drug (Veh vs DPN)	5.422	0.1579	ns	No
ANOVA table	SS (Type III)	DF	MS	F (DFn, DFd)	P value
Interaction	27555627275	1	27555627275	F (1, 21) = 0.03399	P=0.8555
Sex	12920939593820	1	12920939593820	F (1, 21) = 15.94	P=0.0007
Drug (Veh vs DPN)	1737905428228	1	1737905428228	F (1, 21) = 2.144	P=0.1579
Residual	17022455025205	21	810593096438
Difference between column means
Predicted (LS) mean of Veh	2955065
Predicted (LS) mean of DPN	2426570
Difference between predicted means	528494
SE of difference	360935
95% CI of difference	-222111 to 1279099
Difference between row means
Predicted (LS) mean of M	1970300
Predicted (LS) mean of F	3411334
Difference between predicted means	-1441034
SE of difference	360935
95% CI of difference	-2191639 to -690429
Interaction CI
Mean diff, A1 - B1	595042
Mean diff, A2 - B2	461947
(A1 -B1) - (A2 - B2)	133095
95% CI of difference	-1368115 to 1634305
(B1 - A1) - (B2 - A2)	-133095
95% CI of difference	-1634305 to 1368115
Data summary
Number of columns (Drug)	2
Number of rows (Sex)	2
Number of values	25
Table Analyzed	ERβ Spots/Nucleus in the BA x Sex & Drug			Corresponding Figure: S5D
Two-way ANOVA	Ordinary
Alpha	0.05
Source of Variation	% of total variation	P value	P value summary	Significant?
Interaction	0.001142	0.9828	ns	No
Sex	46.11	0.0003	***	Yes
Drug (Veh vs DPN)	5.885	0.1331	ns	No
ANOVA table	SS	DF	MS	F (DFn, DFd)	P value
Interaction	0.008254	1	0.008254	F (1, 20) = 0.0004756	P=0.9828
Sex	333.4	1	333.4	F (1, 20) = 19.21	P=0.0003
Drug (Veh vs DPN)	42.56	1	42.56	F (1, 20) = 2.452	P=0.1331
Residual	347.1	20	17.36
Difference between column means
Mean of Veh	20.63
Mean of DPN	23.29
Difference between means	-2.663
SE of difference	1.701
95% CI of difference	-6.211 to 0.8846
Difference between row means
Mean of M	18.23
Mean of F	25.68
Difference between means	-7.454
SE of difference	1.701
95% CI of difference	-11.00 to -3.906
Interaction CI
Mean diff, A1 - B1	-2.626
Mean diff, A2 - B2	-2.7
(A1 -B1) - (A2 - B2)	0.07418
95% CI of difference	-7.021 to 7.170
(B1 - A1) - (B2 - A2)	-0.07418
95% CI of difference	-7.170 to 7.021
Data summary
Number of columns (Drug)	2
Number of rows (Sex)	2
Number of values	24
Table Analyzed	ERβ Spot Volume/Nucleus in the BA x Sex & Drug			Corresponding Figure: S5E
Two-way ANOVA	Ordinary
Alpha	0.05
Source of Variation	% of total variation	P value	P value summary	Significant?
Interaction	4.603	0.1247	ns	No
Sex	59.52	<0.0001	****	Yes
Drug (Veh vs DPN)	0.02207	0.9128	ns	No
ANOVA table	SS	DF	MS	F (DFn, DFd)	P value
Interaction	1.303	1	1.303	F (1, 20) = 2.568	P=0.1247
Sex	16.86	1	16.86	F (1, 20) = 33.21	P<0.0001
Drug (Veh vs DPN)	0.006248	1	0.006248	F (1, 20) = 0.01231	P=0.9128
Residual	10.15	20	0.5076
Difference between column means
Mean of Veh	3.589
Mean of DPN	3.622
Difference between means	-0.03227
SE of difference	0.2909
95% CI of difference	-0.6390 to 0.5745
Difference between row means
Mean of M	2.767
Mean of F	4.443
Difference between means	-1.676
SE of difference	0.2909
95% CI of difference	-2.283 to -1.069
Interaction CI
Mean diff, A1 - B1	-0.4984
Mean diff, A2 - B2	0.4338
(A1 -B1) - (A2 - B2)	-0.9322
95% CI of difference	-2.146 to 0.2812
(B1 - A1) - (B2 - A2)	0.9322
95% CI of difference	-0.2812 to 2.146
Data summary
Number of columns (Drug)	2
Number of rows (Sex)	2
Number of values	24
Table Analyzed	ERβ Spot Intensity/Nucleus in the BA x Sex & Drug			Corresponding Figure: S5F
Two-way ANOVA	Ordinary
Alpha	0.05
Source of Variation	% of total variation	P value	P value summary	Significant?
Interaction	0.9457	0.4544	ns	No
Sex	65.36	<0.0001	****	Yes
Drug (Veh vs DPN)	1.191	0.402	ns	No
ANOVA table	SS	DF	MS	F (DFn, DFd)	P value
Interaction	287447465097	1	287447465097	F (1, 20) = 0.5820	P=0.4544
Sex	19866103486020	1	19866103486020	F (1, 20) = 40.22	P<0.0001
Drug (Veh vs DPN)	362092119398	1	362092119398	F (1, 20) = 0.7331	P=0.4020
Residual	9878237117674	20	493911855884
Difference between column means
Mean of Veh	2541305
Mean of DPN	2786964
Difference between means	-245660
SE of difference	286912
95% CI of difference	-844148 to 352829
Difference between row means
Mean of M	1754325
Mean of F	3573945
Difference between means	-1819620
SE of difference	286912
95% CI of difference	-2418109 to -1221132
Interaction CI
Mean diff, A1 - B1	-464538
Mean diff, A2 - B2	-26781
(A1 -B1) - (A2 - B2)	-437758
95% CI of difference	-1634734 to 759219
(B1 - A1) - (B2 - A2)	437758
95% CI of difference	-759219 to 1634734
Data summary
Number of columns (Drug)	2
Number of rows (Sex)	2
Number of values	24
Table Analyzed	ERβ Spots/Nucleus in the BA x Sex & Drug			Corresponding Figure: S5G
Two-way ANOVA	Ordinary
Alpha	0.05
Source of Variation	% of total variation	P value	P value summary	Significant?
Interaction	0.5036	0.5437	ns	No
Sex	38.75	<0.0001	****	Yes
Drug (HER vs SUC)	0.5355	0.5312	ns	No
ANOVA table	SS (Type III)	DF	MS	F (DFn, DFd)	P value
Interaction	7.119	1	7.119	F (1, 45) = 0.3745	P=0.5437
Sex	547.8	1	547.8	F (1, 45) = 28.82	P<0.0001
Drug (HER vs SUC)	7.57	1	7.57	F (1, 45) = 0.3982	P=0.5312
Residual	855.5	45	19.01
Difference between column means
Predicted (LS) mean of Her	21.17
Predicted (LS) mean of Suc	21.96
Difference between predicted means	-0.7866
SE of difference	1.246
95% CI of difference	-3.297 to 1.724
Difference between row means
Predicted (LS) mean of M	18.22
Predicted (LS) mean of F	24.91
Difference between predicted means	-6.691
SE of difference	1.246
95% CI of difference	-9.202 to -4.181
Interaction CI
Mean diff, A1 - B1	-0.02379
Mean diff, A2 - B2	-1.549
(A1 -B1) - (A2 - B2)	1.526
95% CI of difference	-3.496 to 6.547
(B1 - A1) - (B2 - A2)	-1.526
95% CI of difference	-6.547 to 3.496
Data summary
Number of columns (Drug)	2
Number of rows (Sex)	2
Number of values	49
Table Analyzed	ERβ Spot Volume/Nucleus in the BA x Sex & Drug			Corresponding Figure: S5H
Two-way ANOVA	Ordinary
Alpha	0.05
Source of Variation	% of total variation	P value	P value summary	Significant?
Interaction	3.726	0.0965	ns	No
Sex	38.05	<0.0001	****	Yes
Drug (HER vs SUC)	0.5892	0.5032	ns	No
ANOVA table	SS (Type III)	DF	MS	F (DFn, DFd)	P value
Interaction	1.953	1	1.953	F (1, 45) = 2.881	P=0.0965
Sex	19.94	1	19.94	F (1, 45) = 29.42	P<0.0001
Drug (HER vs SUC)	0.3087	1	0.3087	F (1, 45) = 0.4556	P=0.5032
Residual	30.5	45	0.6777
Difference between column means
Predicted (LS) mean of Her	3.447
Predicted (LS) mean of Suc	3.605
Difference between predicted means	-0.1589
SE of difference	0.2354
95% CI of difference	-0.6329 to 0.3152
Difference between row means
Predicted (LS) mean of M	2.888
Predicted (LS) mean of F	4.164
Difference between predicted means	-1.277
SE of difference	0.2354
95% CI of difference	-1.751 to -0.8026
Interaction CI
Mean diff, A1 - B1	0.2406
Mean diff, A2 - B2	-0.5583
(A1 -B1) - (A2 - B2)	0.799
95% CI of difference	-0.1491 to 1.747
(B1 - A1) - (B2 - A2)	-0.799
95% CI of difference	-1.747 to 0.1491
Data summary
Number of columns (Drug)	2
Number of rows (Sex)	2
Number of values	49
Table Analyzed	ERβ Spot Intensity/Nucleus in the BA x Sex & Drug			Corresponding Figure: S5I
Two-way ANOVA	Ordinary
Alpha	0.05
Source of Variation	% of total variation	P value	P value summary	Significant?
Interaction	0.6372	0.4383	ns	No
Sex	52.6	<0.0001	****	Yes
Drug (HER vs SUC)	0.02476	0.8782	ns	No
ANOVA table	SS (Type III)	DF	MS	F (DFn, DFd)	P value
Interaction	398228642039	1	398228642039	F (1, 45) = 0.6116	P=0.4383
Sex	32876380052542	1	32876380052542	F (1, 45) = 50.49	P<0.0001
Drug (HER vs SUC)	15477203109	1	15477203109	F (1, 45) = 0.02377	P=0.8782
Residual	29301885546537	45	651153012145
Difference between column means
Predicted (LS) mean of Her	2699701
Predicted (LS) mean of Suc	2664135
Difference between predicted means	35566
SE of difference	230693
95% CI of difference	-429073 to 500206
Difference between row means
Predicted (LS) mean of M	1862312
Predicted (LS) mean of F	3501523
Difference between predicted means	-1639211
SE of difference	230693
95% CI of difference	-2103850 to -1174571
Interaction CI
Mean diff, A1 - B1	215976
Mean diff, A2 - B2	-144843
(A1 -B1) - (A2 - B2)	360819
95% CI of difference	-568460 to 1290098
(B1 - A1) - (B2 - A2)	-360819
95% CI of difference	-1290098 to 568460
Data summary
Number of columns (Drug)	2
Number of rows (Sex)	2
Number of values	49
Table Analyzed	M ERβ Spots/Nucleus in the BA x Bregma & Hemis.			Corresponding Figure: S6A
Column A	M - L
vs.	vs.
Column B	M - R
Test details
Test name	Unpaired t test with Welch correction
Variance assumption	Individual variance for each group
Multiple comparisons	Set P value threshold
Method	Holm-Šídák method
Alpha	0.05
Number of tests performed	6
Number of rows omitted	0
	Below threshold?	P value	Mean of M - L	Mean of M - R	Difference	SE of difference	t ratio	df	Adjusted P Value
-2.4	No	0.303846	18.53	16.04	2.49	2.354	1.058	18.46	0.886176
-2.6	No	0.982139	18.24	18.19	0.05329	2.356	0.02262	23.95	0.997737
-2.8	No	0.914085	20.6	20.23	0.374	3.422	0.1093	19.39	0.997737
-3	No	0.526606	18.19	19.86	-1.67	2.602	0.6419	25.91	0.949778
-3.2	No	0.868712	17.47	17.09	0.3745	2.244	0.1669	26.67	0.997737
-3.4	No	0.427276	14.9	17.12	-2.221	2.721	0.8162	14.84	0.938379
Table Analyzed	F ERβ Spots/Nucleus in the BA x Bregma & Hemis.			Corresponding Figure: S6B
Column A	F - L
vs.	vs.
Column B	F - R
Test details
Test name	Unpaired t test with Welch correction
Variance assumption	Individual variance for each group
Multiple comparisons	Set P value threshold
Method	Holm-Šídák method
Alpha	0.05
Number of tests performed	6
Number of rows omitted	0
	Below threshold?	P value	Mean of F - L	Mean of F - R	Difference	SE of difference	t ratio	df	Adjusted P Value
-2.4	No	0.791982	26.1	25.42	0.6792	2.551	0.2663	27.98	0.99784
-2.6	No	0.61454	23.13	24.69	-1.555	3.054	0.5091	29	0.99672
-2.8	No	0.832919	22.76	23.34	-0.5726	2.676	0.214	18.27	0.99784
-3	No	0.784416	23.77	23.18	0.5991	2.158	0.2776	18.36	0.99784
-3.2	No	0.933539	26.54	26.34	0.1957	2.324	0.08421	25.79	0.99784
-3.4	No	0.630622	26.44	24.89	1.549	3.17	0.4888	18.83	0.99672

## Sheet: Table S7
Table S7. Complete statistics tables for ERβ IHC in other brain regions.
Table Analyzed	ERβ Spots/Nucleus in the LA x Sex			Corresponding Figure: S7B
Column B	F
vs.	vs.
Column A	M
Nested t test
P value	0.7319
P value summary	ns
Significantly different (P < 0.05)?	No
One- or two-tailed P value?	Two-tailed
t, df	t=0.3435, df=109
F, DFn, Dfd	0.1180, 1, 109
How big is the difference?
Mean of column B	14.52
Mean of column A	14.85
Difference between means (B - A) ± SEM	-0.3295 ± 0.9593
95% confidence interval	-2.231 to 1.572
Random effects	SD	Variance
Variation within subcolumns	5.053	25.54
Variation among subcolumn means	0	0
Do the subcolumns differ (within each column)?
Chi-square, df
P value
P value summary
Is there significant difference between subcolumns (P < 0.05)?	No
Data analyzed
Number of treatments (columns)	2
Number of subjects (subcolumns)	24
Total number of values	111
Table Analyzed	ERβ Spot Volume/Nucleus in the LA x Sex			Corresponding Figure: S7C
Column B	F
vs.	vs.
Column A	M
Nested t test
P value	0.8733
P value summary	ns
Significantly different (P < 0.05)?	No
One- or two-tailed P value?	Two-tailed
t, df	t=0.1613, df=22
F, DFn, Dfd	0.02602, 1, 22
How big is the difference?
Mean of column B	1.666
Mean of column A	1.693
Difference between means (B - A) ± SEM	-0.02637 ± 0.1635
95% confidence interval	-0.3653 to 0.3126
Random effects	SD	Variance
Variation within subcolumns	0.3213	0.1032
Variation among subcolumn means	0.3699	0.1369
Do the subcolumns differ (within each column)?
Chi-square, df	45.05, 1
P value	<0.0001
P value summary	****
Is there significant difference between subcolumns (P < 0.05)?	Yes
Data analyzed
Number of treatments (columns)	2
Number of subjects (subcolumns)	24
Total number of values	111
Table Analyzed	ERβ Spot Intensity/Nucleus in the LA x Sex			Corresponding Figure: S7D
Column B	F
vs.	vs.
Column A	M
Nested t test
P value	0.5143
P value summary	ns
Significantly different (P < 0.05)?	No
One- or two-tailed P value?	Two-tailed
t, df	t=0.6629, df=22
F, DFn, Dfd	0.4395, 1, 22
How big is the difference?
Mean of column B	733147
Mean of column A	699008
Difference between means (B - A) ± SEM	34139 ± 51497
95% confidence interval	-72660 to 140938
Random effects	SD	Variance
Variation within subcolumns	183896	33817583419
Variation among subcolumn means	91543	8380142966
Do the subcolumns differ (within each column)?
Chi-square, df	5.841, 1
P value	0.0157
P value summary	*
Is there significant difference between subcolumns (P < 0.05)?	Yes
Data analyzed
Number of treatments (columns)	2
Number of subjects (subcolumns)	24
Total number of values	111
Table Analyzed	ERβ Spot Intensity/Nucleus in the CeA x Sex			Corresponding Figure: S7F
Column B	F
vs.	vs.
Column A	M
Nested t test
P value	0.3972
P value summary	ns
Significantly different (P < 0.05)?	No
One- or two-tailed P value?	Two-tailed
t, df	t=0.8635, df=22
F, DFn, Dfd	0.7457, 1, 22
How big is the difference?
Mean of column B	22.15
Mean of column A	23.46
Difference between means (B - A) ± SEM	-1.302 ± 1.507
95% confidence interval	-4.428 to 1.824
Random effects	SD	Variance
Variation within subcolumns	5.211	27.16
Variation among subcolumn means	2.968	8.807
Do the subcolumns differ (within each column)?
Chi-square, df	12.04, 1
P value	0.0005
P value summary	***
Is there significant difference between subcolumns (P < 0.05)?	Yes
Data analyzed
Number of treatments (columns)	2
Number of subjects (subcolumns)	24
Total number of values	136
Table Analyzed	ERβ Spots/Nucleus in the CeA x Sex			Corresponding Figure: S7G
Column B	F
vs.	vs.
Column A	M
Nested t test
P value	0.7465
P value summary	ns
Significantly different (P < 0.05)?	No
One- or two-tailed P value?	Two-tailed
t, df	t=0.3274, df=22
F, DFn, Dfd	0.1072, 1, 22
How big is the difference?
Mean of column B	4.052
Mean of column A	3.946
Difference between means (B - A) ± SEM	0.1065 ± 0.3254
95% confidence interval	-0.5682 to 0.7813
Random effects	SD	Variance
Variation within subcolumns	0.9082	0.8248
Variation among subcolumn means	0.6988	0.4884
Do the subcolumns differ (within each column)?
Chi-square, df	27.36, 1
P value	<0.0001
P value summary	****
Is there significant difference between subcolumns (P < 0.05)?	Yes
Data analyzed
Number of treatments (columns)	2
Number of subjects (subcolumns)	24
Total number of values	136
Table Analyzed	ERβ Spot Volume/Nucleus in the CeA x Sex			Corresponding Figure: S7H
Column B	F
vs.	vs.
Column A	M
Nested t test
P value	0.6235
P value summary	ns
Significantly different (P < 0.05)?	No
One- or two-tailed P value?	Two-tailed
t, df	t=0.4979, df=22
F, DFn, Dfd	0.2479, 1, 22
How big is the difference?
Mean of column B	2286452
Mean of column A	2384283
Difference between means (B - A) ± SEM	-97832 ± 196473
95% confidence interval	-505292 to 309629
Random effects	SD	Variance
Variation within subcolumns	798616	637787241863
Variation among subcolumn means	344185	118463340877
Do the subcolumns differ (within each column)?
Chi-square, df	5.337, 1
P value	0.0209
P value summary	*
Is there significant difference between subcolumns (P < 0.05)?	Yes
Data analyzed
Number of treatments (columns)	2
Number of subjects (subcolumns)	24
Total number of values	136
Table Analyzed	ERβ Spots/Nucleus in the MeA x Sex			Corresponding Figure: S7J
Column B	F
vs.	vs.
Column A	M
Nested t test
P value	0.911
P value summary	ns
Significantly different (P < 0.05)?	No
One- or two-tailed P value?	Two-tailed
t, df	t=0.1130, df=22
F, DFn, Dfd	0.01277, 1, 22
How big is the difference?
Mean of column B	37.73
Mean of column A	37.55
Difference between means (B - A) ± SEM	0.1820 ± 1.610
95% confidence interval	-3.158 to 3.522
Random effects	SD	Variance
Variation within subcolumns	7.959	63.34
Variation among subcolumn means	1.974	3.897
Do the subcolumns differ (within each column)?
Chi-square, df	0.7633, 1
P value	0.3823
P value summary	ns
Is there significant difference between subcolumns (P < 0.05)?	No
Data analyzed
Number of treatments (columns)	2
Number of subjects (subcolumns)	24
Total number of values	131
Table Analyzed	ERβ Spot Volume/Nucleus in the MeA x Sex			Corresponding Figure: S7K
Column B	F
vs.	vs.
Column A	M
Nested t test
P value	0.6999
P value summary	ns
Significantly different (P < 0.05)?	No
One- or two-tailed P value?	Two-tailed
t, df	t=0.3905, df=22
F, DFn, Dfd	0.1525, 1, 22
How big is the difference?
Mean of column B	7.292
Mean of column A	7.482
Difference between means (B - A) ± SEM	-0.1901 ± 0.4869
95% confidence interval	-1.200 to 0.8197
Random effects	SD	Variance
Variation within subcolumns	1.135	1.288
Variation among subcolumn means	1.087	1.182
Do the subcolumns differ (within each column)?
Chi-square, df	42.19, 1
P value	<0.0001
P value summary	****
Is there significant difference between subcolumns (P < 0.05)?	Yes
Data analyzed
Number of treatments (columns)	2
Number of subjects (subcolumns)	24
Total number of values	131
Table Analyzed	ERβ Spot Intensity/Nucleus in the MeA x Sex			Corresponding Figure: S7L
Column B	F
vs.	vs.
Column A	M
Nested t test
P value	0.1299
P value summary	ns
Significantly different (P < 0.05)?	No
One- or two-tailed P value?	Two-tailed
t, df	t=1.573, df=22
F, DFn, Dfd	2.475, 1, 22
How big is the difference?
Mean of column B	6735586
Mean of column A	7434884
Difference between means (B - A) ± SEM	-699298 ± 444458
95% confidence interval	-1621048 to 222453
Random effects	SD	Variance
Variation within subcolumns	1622803	2633488296650
Variation among subcolumn means	834638	696620498492
Do the subcolumns differ (within each column)?
Chi-square, df	8.515, 1
P value	0.0035
P value summary	**
Is there significant difference between subcolumns (P < 0.05)?	Yes
Data analyzed
Number of treatments (columns)	2
Number of subjects (subcolumns)	24
Total number of values	131
Table Analyzed	ERβ Spots/Nucleus in the PVN x Sex			Corresponding Figure: S7N
Column B	F
vs.	vs.
Column A	M
Nested t test
P value	0.1972
P value summary	ns
Significantly different (P < 0.05)?	No
One- or two-tailed P value?	Two-tailed
t, df	t=1.298, df=105
F, DFn, Dfd	1.684, 1, 105
How big is the difference?
Mean of column B	63.12
Mean of column A	59
Difference between means (B - A) ± SEM	4.120 ± 3.175
95% confidence interval	-2.175 to 10.41
Random effects	SD	Variance
Variation within subcolumns	16.41	269.4
Variation among subcolumn means	0	0
Do the subcolumns differ (within each column)?
Chi-square, df
P value
P value summary
Is there significant difference between subcolumns (P < 0.05)?	No
Data analyzed
Number of treatments (columns)	2
Number of subjects (subcolumns)	24
Total number of values	107
Table Analyzed	ERβ Spot Volume/Nucleus in the PVN x Sex			Corresponding Figure: S7O
Column B	F
vs.	vs.
Column A	M
Nested t test
P value	0.4216
P value summary	ns
Significantly different (P < 0.05)?	No
One- or two-tailed P value?	Two-tailed
t, df	t=0.8189, df=22
F, DFn, Dfd	0.6706, 1, 22
How big is the difference?
Mean of column B	23.53
Mean of column A	22.54
Difference between means (B - A) ± SEM	0.9856 ± 1.203
95% confidence interval	-1.510 to 3.481
Random effects	SD	Variance
Variation within subcolumns	3.951	15.61
Variation among subcolumn means	2.255	5.086
Do the subcolumns differ (within each column)?
Chi-square, df	7.856, 1
P value	0.0051
P value summary	**
Is there significant difference between subcolumns (P < 0.05)?	Yes
Data analyzed
Number of treatments (columns)	2
Number of subjects (subcolumns)	24
Total number of values	107
Table Analyzed	ERβ Spot Intensity/Nucleus in the PVN x Sex			Corresponding Figure: S7P
Column B	F
vs.	vs.
Column A	M
Nested t test
P value	0.4494
P value summary	ns
Significantly different (P < 0.05)?	No
One- or two-tailed P value?	Two-tailed
t, df	t=0.7701, df=22
F, DFn, Dfd	0.5931, 1, 22
How big is the difference?
Mean of column B	7399061
Mean of column A	7112264
Difference between means (B - A) ± SEM	286797 ± 372402
95% confidence interval	-485517 to 1059112
Random effects	SD	Variance
Variation within subcolumns	1012573	1025303735889
Variation among subcolumn means	770555	593755675045
Do the subcolumns differ (within each column)?
Chi-square, df	16.83, 1
P value	<0.0001
P value summary	****
Is there significant difference between subcolumns (P < 0.05)?	Yes
Data analyzed
Number of treatments (columns)	2
Number of subjects (subcolumns)	24
Total number of values	107

## Sheet: Table S8
Table S8	INPs Cued Extinction				INPs EMR Test
Experiment 1:	Mean	± SEM	N		Mean	± SEM	N
Male Veh	10.3333	3.56526	6		12.6667	5.03764	6
Male DPNpre	7.85714	2.73799	7		9.28571	3.20501	7
Female Veh	12.3333	2.59808	9		12.8889	2.91283	9
Female DPNpre	10.2857	2.13491	7		14.1429	4.18289	7
Female DPNpost	17.1429	4.96381	7		11.1429	2.25123	7
Female DPN4hr	16.8571	2.19771	7		15.2857	7.85195	7
Experiment 2:	Mean	± SEM	N		Mean	± SEM	N
Male Veh	6	1.67616	7		11.7143	4.8389	7
Male DPN	8.625	3.7078	8		12.375	2.21954	8
Female Veh	17.5	6.08863	8		9.625	1.65764	8
Female DPN	16.625	4.72432	8		11	1.79284	8
Experiment 3:	Mean	± SEM	N		Mean	± SEM	N
Male Veh	12.5	2.65518	6		8.16667	1.72079	6
Male DPN	12.1667	2.3582	6		9.16667	2.16667	6
Female Veh	18.1667	2.10423	6		13.3333	2.27547	6
Female DPN	9	1.98326	6		11.5	1.72723	6
Experiment 4:	Mean	± SEM	N		Mean	± SEM	N
Male Veh	31	8.7137	8		12.875	2.24752	8
Male DPN	20.625	4.48385	8		7.75	1.53239	8
Female Veh	39.25	4.58939	8		10.125	2.17484	8
Female DPN	47.875	14.1767	8		14	4.59425	8
Experiment 5:	Mean	± SEM	N		Mean	± SEM	N
Male Veh	5.66667	1.33333	6		4.66667	1.38243	6
Male DPN	10.3333	2.24598	6		3.83333	1.53659	6
Female Veh	8.33333	1.56347	6		8	2.36643	6
Female DPN	15.3333	9.05048	6		6.5	1.36015	6
